# Supplementary material for: 1-(2-Hy­droxy­eth­yl)-3-[(2-hy­droxy­eth­yl)amino]-4-(1H-indol-3-yl)-1H-pyrrole-2,5-dione
Source: Acta Crystallogr Sect E Struct Rep Online. 2011 Mar 12;67(Pt 4):o854. doi: 10.1107/S1600536811007677 (PMC3099822; doi:10.1107/S1600536811007677)
Supplement: Supplementary file 2 [file e-67-0o854-Isup2.hkl]

# 
# h,k,l, Fc-squared, Fo-squared, sigma(Fo-squared) and status flag 
# 
data_I
_shelx_title ' cd29584 in P-1' 
_shelx_refln_list_code          4 
_shelx_F_calc_maximum      394.47 
_exptl_crystal_F_000      1328.00 
_reflns_d_resolution_high  0.8107 
 
loop_ 
 _symmetry_equiv_pos_as_xyz 
 'x, y, z' 
 '-x, -y, -z' 
 
_cell_length_a    13.0276 
_cell_length_b    14.8150 
_cell_length_c    17.8893 
_cell_angle_alpha  90.012 
_cell_angle_beta  110.295 
_cell_angle_gamma 102.187 
 
_shelx_F_squared_multiplier     1.000 
 
loop_ 
 _refln_index_h 
 _refln_index_k 
 _refln_index_l 
 _refln_F_squared_calc 
 _refln_F_squared_meas 
 _refln_F_squared_sigma 
 _refln_observed_status 
   1   0   0     2285.71     1960.77    280.97 o 
   2   0   0     1804.19     1754.93     66.12 o 
   3   0   0    10010.27     9367.12    239.83 o 
   4   0   0     2351.18     2488.02     47.31 o 
   5   0   0      279.99      261.50     17.92 o 
   6   0   0     9795.34    10450.62    305.42 o 
   7   0   0       82.48       81.20     15.10 o 
   8   0   0      631.01      577.47     33.49 o 
   9   0   0      228.81      258.84     26.26 o 
  10   0   0     1589.47     1528.15     95.93 o 
  11   0   0       71.84       70.80     31.26 o 
  12   0   0        0.00        4.90     18.08 o 
  13   0   0       21.75       14.40     27.43 o 
  14   0   0       48.25       99.76     41.68 o 
 -14   1   0       23.03        8.43     27.89 o 
 -13   1   0       13.95        9.35     22.68 o 
 -12   1   0       31.35       16.70     25.44 o 
 -11   1   0       98.98      150.95     42.14 o 
 -10   1   0        1.13        1.69     15.94 o 
  -9   1   0       72.41       72.12     15.72 o 
  -8   1   0       72.62       84.71     15.84 o 
  -7   1   0      126.31      128.15     17.01 o 
  -6   1   0      156.81      160.72     16.20 o 
  -5   1   0       46.14       44.63      9.07 o 
  -4   1   0       10.19       10.52      5.04 o 
  -3   1   0       25.86       35.27      5.94 o 
  -2   1   0      141.90      126.67     13.87 o 
  -1   1   0       19.18       17.84      2.55 o 
   0   1   0        8.57        6.16      1.52 o 
   1   1   0        0.55       40.49     16.63 o 
   2   1   0      141.76      153.94     15.78 o 
   3   1   0      108.53      123.23     16.86 o 
   4   1   0      113.92      107.83     12.84 o 
   5   1   0        4.30        7.56      5.85 o 
   6   1   0      108.67      109.88     16.29 o 
   7   1   0       12.76       19.61      9.46 o 
   8   1   0      101.74      105.33     19.16 o 
   9   1   0        1.16        3.08      8.90 o 
  10   1   0      171.85      167.04     39.54 o 
  11   1   0       45.01       57.31     28.81 o 
  12   1   0       63.41       56.39     30.65 o 
  13   1   0       22.19       26.97     27.58 o 
  14   1   0       52.95       63.75     36.63 o 
 -14   2   0        0.02        0.61     24.37 o 
 -13   2   0       10.83       21.15     26.05 o 
 -12   2   0       33.29       16.40     22.83 o 
 -11   2   0      142.25      102.21     37.54 o 
 -10   2   0      149.85      150.49     39.38 o 
  -9   2   0      365.81      298.98     49.04 o 
  -8   2   0     1606.94     1672.43     59.69 o 
  -7   2   0      957.78     1057.08     37.96 o 
  -6   2   0     2364.25     2408.32     52.16 o 
  -5   2   0     2032.64     2151.17    110.03 o 
  -4   2   0      431.40      396.24     18.31 o 
  -3   2   0    10258.08    10342.73    188.41 o 
  -2   2   0      520.49      456.84     14.17 o 
  -1   2   0    12140.80    11854.99     86.69 o 
   0   2   0    42618.50    40145.19    192.25 o 
   1   2   0    25099.72    25049.93    222.82 o 
   2   2   0   155609.98   133216.94   4596.26 o 
   3   2   0     2053.17     1847.80     40.97 o 
   4   2   0     1416.74     1330.25     48.43 o 
   5   2   0      262.91      262.73     19.67 o 
   6   2   0      734.23      780.17     35.64 o 
   7   2   0      756.45      743.12     37.65 o 
   8   2   0      642.19      688.59     39.05 o 
   9   2   0        2.34        2.84      9.97 o 
  10   2   0      172.12      191.76     28.24 o 
  11   2   0      157.59      166.12     43.37 o 
  12   2   0      114.68      125.81     40.15 o 
  13   2   0       28.02       39.54     28.96 o 
  14   2   0      232.16      279.98     63.14 o 
 -15   3   0        5.94       13.49     28.04 o 
 -14   3   0       21.35        1.69     25.29 o 
 -13   3   0      108.01      141.29     45.36 o 
 -12   3   0       38.40       43.06     27.89 o 
 -11   3   0        9.22       19.46     20.53 o 
 -10   3   0      112.87       86.43     30.96 o 
  -9   3   0        1.25       -9.65     11.95 o 
  -8   3   0       24.52       26.05      9.95 o 
  -7   3   0      107.55      133.37     15.90 o 
  -6   3   0       89.88      104.25     12.95 o 
  -5   3   0       25.10       26.04      6.95 o 
  -4   3   0        6.99       14.77      5.15 o 
  -3   3   0        2.55        1.55      3.68 o 
  -2   3   0        4.93        6.24      2.47 o 
  -1   3   0        1.65        5.18      2.87 o 
   0   3   0       11.58       10.38      3.45 o 
   1   3   0      385.42      337.14     25.13 o 
   2   3   0      290.18      266.80     25.13 o 
   3   3   0       14.62       16.10      6.61 o 
   4   3   0       16.17       15.35      6.89 o 
   5   3   0        0.19        2.68     12.80 o 
   6   3   0        2.41        1.37      6.99 o 
   7   3   0       12.46       15.75      9.97 o 
   8   3   0        2.19        8.13     10.59 o 
   9   3   0       30.25       33.63     14.03 o 
  10   3   0        0.25        4.24     10.36 o 
  11   3   0        2.38        3.98     18.08 o 
  12   3   0       38.42       56.39     31.87 o 
  13   3   0       45.28       42.91     27.74 o 
 -15   4   0       34.86       55.01     37.09 o 
 -14   4   0        4.17        6.44     22.07 o 
 -13   4   0      112.52      107.73     42.14 o 
 -12   4   0      198.92      170.41     48.27 o 
 -11   4   0        2.01        4.75     19.31 o 
 -10   4   0       12.53       18.85     19.62 o 
  -9   4   0      357.34      356.60     53.33 o 
  -8   4   0     1190.81     1127.85     43.14 o 
  -7   4   0      222.91      245.07     26.51 o 
  -6   4   0     1964.99     2168.73     59.08 o 
  -5   4   0     4065.16     4229.93     64.39 o 
  -4   4   0      135.21      160.15     13.04 o 
  -3   4   0    25331.90    26683.15    547.39 o 
  -2   4   0     5303.30     4999.90    137.58 o 
  -1   4   0     1938.55     1956.47     34.24 o 
   0   4   0     5158.92     5462.77     55.38 o 
   1   4   0    73525.17    71289.95    379.36 o 
   2   4   0     1101.55     1155.31     53.48 o 
   3   4   0      419.56      508.81     37.39 o 
   4   4   0      123.06      225.81     55.24 o 
   5   4   0       40.96       39.82     11.75 o 
   6   4   0      735.68      697.69     36.66 o 
   7   4   0      963.51      948.37     45.48 o 
   8   4   0      472.44      496.38     35.76 o 
   9   4   0      244.01      256.38     31.63 o 
  10   4   0       22.66       33.81     15.00 o 
  11   4   0      242.41      193.24     46.74 o 
  12   4   0        6.79       -4.60     19.77 o 
  13   4   0      306.65      344.19     66.51 o 
 -15   5   0        5.58       15.32     26.20 o 
 -14   5   0       51.91       44.29     29.73 o 
 -13   5   0       59.36       65.59     35.55 o 
 -12   5   0       13.87       12.87     22.37 o 
 -11   5   0      331.34      392.00     65.13 o 
 -10   5   0       31.54       28.20     22.53 o 
  -9   5   0      202.01      149.57     37.39 o 
  -8   5   0       31.13       25.75     17.62 o 
  -7   5   0      186.64      202.35     19.44 o 
  -6   5   0        4.90        4.93      6.01 o 
  -5   5   0       19.59       26.09      6.09 o 
  -4   5   0        1.32        3.72      3.52 o 
  -3   5   0       18.49        4.47      7.20 o 
  -2   5   0       39.58      665.39     35.25 o 
  -1   5   0       30.52       33.12      7.01 o 
   0   5   0       31.64       36.85      9.18 o 
   1   5   0        0.68        2.31      5.47 o 
   2   5   0       73.75       79.53     19.77 o 
   3   5   0       92.24       52.62     45.28 o 
   4   5   0       26.70       30.86     10.64 o 
   5   5   0        5.13        5.62      7.87 o 
   6   5   0        0.46        1.23      8.01 o 
   7   5   0        2.89       -0.85      8.23 o 
   8   5   0        0.51       -1.44      9.14 o 
   9   5   0        0.11       -8.36      9.10 o 
  10   5   0        0.67        1.94     10.12 o 
  11   5   0        0.31       13.03     22.83 o 
 -14   6   0       41.12       30.65     29.42 o 
 -13   6   0        1.14        7.05     19.77 o 
 -12   6   0      206.55      171.79     47.81 o 
 -11   6   0       75.50       74.17     32.03 o 
 -10   6   0       45.19       35.55     26.05 o 
  -9   6   0      143.26      138.84     38.46 o 
  -8   6   0       69.42       56.24     23.29 o 
  -7   6   0       88.33       88.33     13.43 o 
  -6   6   0      146.90      142.09     12.68 o 
  -5   6   0     2802.26     3069.80     68.85 o 
  -4   6   0     1028.61     1194.60     45.89 o 
  -3   6   0       49.53       60.58      8.84 o 
  -2   6   0     6060.14     5996.76     69.34 o 
  -1   6   0    17581.53    17990.24    128.07 o 
   0   6   0       90.96      101.04     15.06 o 
   1   6   0      242.79      259.85     21.40 o 
   2   6   0     1217.60     1198.52     64.36 o 
   3   6   0     1558.79     1474.98     74.78 o 
   4   6   0       11.90       10.89     13.26 o 
   5   6   0      958.23      941.16     42.85 o 
   6   6   0      927.89      995.31     46.75 o 
   7   6   0       17.15       30.07     12.55 o 
   8   6   0      224.10      251.52     31.89 o 
   9   6   0      325.57      346.46     38.20 o 
  10   6   0       19.59       26.97     20.84 o 
  11   6   0      153.87      188.49     45.05 o 
 -14   7   0        5.78       -7.51     20.53 o 
 -13   7   0      409.70      357.37     70.80 o 
 -12   7   0       83.53       51.03     29.58 o 
 -11   7   0      186.88      232.62     53.33 o 
 -10   7   0      409.50      422.34     64.21 o 
  -9   7   0       71.83       73.80     18.65 o 
  -8   7   0      141.77      160.93     23.83 o 
  -7   7   0        1.36        4.08      4.45 o 
  -6   7   0       92.83       99.69     12.22 o 
  -5   7   0       14.52       14.73      5.82 o 
  -4   7   0        1.01        1.39      3.48 o 
  -3   7   0      126.13      136.88     13.81 o 
  -2   7   0       55.71       54.23      9.45 o 
  -1   7   0      127.20      126.28     13.35 o 
   0   7   0       52.30       40.62     11.27 o 
   1   7   0        0.50        2.41      6.60 o 
   2   7   0       17.40       28.66     15.48 o 
   3   7   0        1.86        2.15     10.57 o 
   4   7   0       14.06        6.13      7.73 o 
   5   7   0        3.34       10.53      9.19 o 
   6   7   0        0.19       -1.88      9.91 o 
   7   7   0        0.60       13.61     11.16 o 
   8   7   0        2.78        8.75     11.03 o 
   9   7   0        0.07       15.78     19.31 o 
  10   7   0        1.46       -8.28     16.24 o 
  11   7   0        1.78        8.58     17.62 o 
 -14   8   0        4.03      -18.70     22.37 o 
 -13   8   0      303.97      430.92     76.32 o 
 -12   8   0      162.71      156.46     46.59 o 
 -11   8   0       10.93       18.39     21.45 o 
 -10   8   0     1749.55     1637.88    106.05 o 
  -9   8   0     2726.76     2667.40     82.16 o 
  -8   8   0       98.86       96.50     19.85 o 
  -7   8   0     1370.25     1340.53    154.01 o 
  -6   8   0      129.84      153.56     20.84 o 
  -5   8   0      339.08      352.71     20.17 o 
  -4   8   0     5702.87     6160.34     94.91 o 
  -3   8   0     7105.19     7455.54    146.33 o 
  -2   8   0       60.84       37.24      9.08 o 
  -1   8   0       34.75       45.93      9.61 o 
   0   8   0       40.41       27.31     10.62 o 
   1   8   0      651.02      718.69     39.01 o 
   2   8   0      193.74      220.37     38.00 o 
   3   8   0      541.59      506.93     50.72 o 
   4   8   0      133.02      124.06     25.29 o 
   5   8   0       63.63       29.59     31.64 o 
   6   8   0        5.55        4.91      9.84 o 
   7   8   0     1256.62     1241.59     90.57 o 
   8   8   0      240.75      259.75     51.95 o 
   9   8   0      191.12      247.80     54.10 o 
  10   8   0        3.39       -6.90     17.62 o 
  11   8   0        0.00        7.51     20.08 o 
 -14   9   0        0.04       -4.29     26.36 o 
 -13   9   0        0.02       20.08     29.42 o 
 -12   9   0      130.64      160.29     47.51 o 
 -11   9   0      107.97      125.51     39.54 o 
 -10   9   0       51.02       37.24     24.37 o 
  -9   9   0      394.98      441.63     57.62 o 
  -8   9   0      211.25      235.18     29.82 o 
  -7   9   0       50.35       39.70     14.33 o 
  -6   9   0       76.06       96.01     13.99 o 
  -5   9   0       38.48       50.41     27.81 o 
  -4   9   0       42.77       34.07      9.42 o 
  -3   9   0      129.62      161.20     17.44 o 
  -2   9   0       79.31       79.69     13.15 o 
  -1   9   0        2.33        1.36      6.38 o 
   0   9   0      157.34      167.04     23.89 o 
   1   9   0       35.25       26.20     18.08 o 
   2   9   0        7.94        5.82     12.11 o 
   3   9   0       63.90       70.49     25.75 o 
   4   9   0       15.49       28.34     10.91 o 
   5   9   0        0.18        7.66     14.40 o 
   6   9   0        7.16        0.77     13.49 o 
   7   9   0        8.08        2.61     19.00 o 
   8   9   0        0.01        9.65     18.08 o 
   9   9   0        6.54       18.70     22.68 o 
  10   9   0        0.05        5.52     23.14 o 
  11   9   0        0.38       13.64     20.38 o 
 -13  10   0       16.26       16.55     31.11 o 
 -12  10   0        0.42        0.15     23.45 o 
 -11  10   0        1.01        7.82     20.69 o 
 -10  10   0       23.99       43.06     25.90 o 
  -9  10   0      173.31      193.55     45.97 o 
  -8  10   0     1174.92     1092.11     53.89 o 
  -7  10   0     1984.53     1919.93     68.70 o 
  -6  10   0      701.27      674.40     46.95 o 
  -5  10   0     1883.89     1984.15     51.99 o 
  -4  10   0     2330.13     2273.45     55.41 o 
  -3  10   0      409.19      436.60     25.20 o 
  -2  10   0      401.29      390.37     23.74 o 
  -1  10   0     5769.14     6034.44    118.75 o 
   0  10   0      435.20      375.09     31.86 o 
   1  10   0       78.44       87.96     28.81 o 
   2  10   0       72.35       80.91     28.04 o 
   3  10   0      293.00      258.68     48.27 o 
   4  10   0      239.88      236.15     47.35 o 
   5  10   0      386.57      375.60     59.15 o 
   6  10   0        2.62        7.20     17.93 o 
   7  10   0       48.36       22.68     23.14 o 
   8  10   0       18.95       22.37     24.67 o 
   9  10   0       76.99       70.03     32.95 o 
  10  10   0       65.99       80.91     38.16 o 
 -13  11   0       50.36       83.21     40.30 o 
 -12  11   0        2.81        1.69     21.76 o 
 -11  11   0        0.37       24.67     23.29 o 
 -10  11   0        0.36        0.00     15.94 o 
  -9  11   0       43.51       48.58     28.35 o 
  -8  11   0      327.11      308.62     34.90 o 
  -7  11   0      354.94      331.66     35.38 o 
  -6  11   0        0.68       -1.28      6.91 o 
  -5  11   0        0.56        6.96      7.81 o 
  -4  11   0      122.31      115.24     17.45 o 
  -3  11   0       30.31       30.00     10.20 o 
  -2  11   0       58.55       61.03     13.09 o 
  -1  11   0        7.88        8.98     10.55 o 
   0  11   0        8.16        7.85     10.62 o 
   1  11   0       12.53       28.50     20.08 o 
   2  11   0        1.62        2.45     13.79 o 
   3  11   0        0.00       -0.31     15.17 o 
   4  11   0        3.52       24.06     21.15 o 
   5  11   0       16.61       17.62     18.85 o 
   6  11   0        1.70       -0.77     17.32 o 
   7  11   0        0.37        0.46     19.31 o 
   8  11   0        4.90        6.44     22.37 o 
   9  11   0        0.03       23.14     23.91 o 
 -13  12   0        2.08        3.37     22.83 o 
 -12  12   0       56.65       83.82     39.23 o 
 -11  12   0        1.94       14.25     26.20 o 
 -10  12   0       14.82       27.89     24.98 o 
  -9  12   0       11.70       17.47     22.07 o 
  -8  12   0      455.22      456.35     37.35 o 
  -7  12   0     1716.00     1689.13     68.99 o 
  -6  12   0     3822.73     3722.51    100.31 o 
  -5  12   0       12.30       16.76      9.31 o 
  -4  12   0      357.06      376.31     26.63 o 
  -3  12   0     2878.59     2828.36     68.02 o 
  -2  12   0        0.19        3.43      8.33 o 
  -1  12   0      441.56      352.87     37.82 o 
   0  12   0      404.59      349.80     39.14 o 
   1  12   0        0.47       11.34     17.47 o 
   2  12   0      522.60      399.81     60.84 o 
   3  12   0      444.95      493.91     69.11 o 
   4  12   0       24.03       18.70     19.77 o 
   5  12   0       43.71       35.71     24.98 o 
   6  12   0        0.50       -3.68     13.49 o 
   7  12   0       68.51       84.59     36.78 o 
   8  12   0       75.90       86.89     40.00 o 
 -12  13   0        6.90       31.26     29.27 o 
 -11  13   0       43.63       74.17     37.39 o 
 -10  13   0        1.50        6.44     23.14 o 
  -9  13   0       42.08       45.21     27.89 o 
  -8  13   0        2.12        5.82     18.85 o 
  -7  13   0        4.74        1.32     12.44 o 
  -6  13   0      255.55      266.30     34.72 o 
  -5  13   0      150.71      169.10     22.39 o 
  -4  13   0        3.57       10.95      9.54 o 
  -3  13   0       25.79       41.55     13.18 o 
  -2  13   0       77.57       88.60     22.51 o 
  -1  13   0       27.51       36.10     15.67 o 
   0  13   0        8.09        0.00     16.86 o 
   1  13   0        3.82       11.80     18.08 o 
   2  13   0        0.96       11.03     18.85 o 
   3  13   0        0.27        1.99     18.85 o 
   4  13   0       13.36        0.00     20.99 o 
   5  13   0        0.04       16.55     20.69 o 
   6  13   0        2.82        4.29     19.46 o 
   7  13   0        4.05       22.83     25.90 o 
 -12  14   0        3.75       11.80     25.59 o 
 -11  14   0        2.59       12.41     25.29 o 
 -10  14   0       45.20       61.14     32.79 o 
  -9  14   0        6.94       13.64     24.98 o 
  -8  14   0       34.18       43.83     27.28 o 
  -7  14   0        4.64       15.45     13.38 o 
  -6  14   0      158.15      151.68     27.75 o 
  -5  14   0     1593.00     1534.97     55.42 o 
  -4  14   0      301.74      331.42     38.81 o 
  -3  14   0      741.19      752.40     50.59 o 
  -2  14   0      116.46      142.71     29.73 o 
  -1  14   0      312.01      338.85     42.31 o 
   0  14   0       12.20       16.09     20.99 o 
   1  14   0      241.84      260.21     56.09 o 
   2  14   0       64.38       72.02     33.71 o 
   3  14   0      523.79      489.77     76.32 o 
   4  14   0      368.31      334.38     69.11 o 
   5  14   0       58.92       68.81     35.55 o 
   6  14   0       71.46       62.22     37.09 o 
 -11  15   0       42.23       65.28     36.78 o 
 -10  15   0        3.74        4.29     26.66 o 
  -9  15   0        5.14       15.17     27.58 o 
  -8  15   0       24.23       64.06     32.95 o 
  -7  15   0        9.17       -2.45     23.29 o 
  -6  15   0        0.31        9.81     19.31 o 
  -5  15   0        8.73       19.46     20.69 o 
  -4  15   0      252.66      255.22     37.00 o 
  -3  15   0        2.82        1.33     12.35 o 
  -2  15   0       26.47       30.72     17.71 o 
  -1  15   0       35.26        8.73     22.53 o 
   0  15   0        2.18       17.01     21.30 o 
   1  15   0        1.12      -20.99     17.01 o 
   2  15   0        1.22        4.29     24.21 o 
   3  15   0        1.67       34.02     30.19 o 
   4  15   0        2.21      -10.42     25.29 o 
   5  15   0        0.44       15.94     25.75 o 
 -10  16   0       20.31       61.91     33.87 o 
  -6  16   0        0.50       -0.31     18.08 o 
  -5  16   0       96.30       80.30     32.64 o 
  -4  16   0      152.13      169.28     32.62 o 
  -3  16   0      180.54      199.72     36.14 o 
  -2  16   0      135.34      169.54     33.92 o 
  -1  16   0       29.51       47.81     31.87 o 
   0  16   0      104.37      138.38     47.51 o 
   1  16   0      112.66      106.81     45.82 o 
   2  16   0        2.71       -1.99     26.20 o 
   3  16   0      448.69      395.22     79.99 o 
   4  16   0      302.19      306.34     72.79 o 
  -5  17   0        0.03        6.74     22.83 o 
  -4  17   0        0.15        7.20     23.68 o 
  -3  17   0       97.43      109.33     29.40 o 
  -2  17   0        6.90       28.35     28.96 o 
  -1  17   0       33.12        3.06     24.98 o 
   0  17   0       30.45       16.09     30.50 o 
   1  17   0        0.07       17.62     31.57 o 
   2  17   0        1.78       -1.38     30.34 o 
  -5  18   0       73.19      100.83     42.14 o 
  -4  18   0        6.69       34.94     28.66 o 
  -3  18   0       24.91       23.60     30.50 o 
  -2  18   0       21.77      -11.65     26.51 o 
  -1  18   0        0.00      -25.59     25.75 o 
   1 -18   1       11.34       10.88     32.49 o 
   2 -18   1       56.88       59.31     40.00 o 
   3 -18   1       52.58       32.33     34.79 o 
   4 -18   1       17.00       32.33     31.87 o 
  -2 -17   1       11.44      -10.27     29.27 o 
  -1 -17   1        1.66       -9.50     26.51 o 
   0 -17   1       24.90       44.75     38.31 o 
   1 -17   1       18.46       -4.60     26.82 o 
   2 -17   1      315.16      342.81     68.65 o 
   3 -17   1       69.22       75.44     26.00 o 
   4 -17   1        1.16       17.88     17.01 o 
  -4 -16   1        0.96       17.62     32.18 o 
  -3 -16   1       43.59       50.88     39.54 o 
  -2 -16   1       26.36        6.28     30.65 o 
  -1 -16   1       39.99       28.35     32.64 o 
   0 -16   1      132.90      121.83     44.29 o 
   1 -16   1       15.40       -1.38     20.84 o 
   2 -16   1      217.76      231.09     54.55 o 
   3 -16   1      290.19      282.52     52.87 o 
   4 -16   1       15.57       16.74     15.75 o 
   5 -16   1       13.17       16.09     21.15 o 
   8 -16   1        0.93       19.00     27.89 o 
   9 -16   1       15.43       38.16     30.65 o 
  -5 -15   1       23.94       40.92     29.58 o 
  -4 -15   1        2.35       18.24     31.26 o 
  -3 -15   1      125.23      192.17     57.16 o 
  -2 -15   1       75.96       74.48     36.78 o 
  -1 -15   1       45.41       54.40     32.79 o 
   0 -15   1       38.73       44.44     27.74 o 
   1 -15   1       20.83       13.03     23.14 o 
   2 -15   1       34.79       31.12     18.62 o 
   3 -15   1        4.41       -2.61     12.46 o 
   4 -15   1      666.66      657.68     52.18 o 
   5 -15   1      159.48      198.76     45.67 o 
   6 -15   1        9.91       17.62     23.75 o 
   7 -15   1        8.38       10.11     23.45 o 
   8 -15   1      313.13      352.46     65.13 o 
   9 -15   1       43.99       53.18     34.63 o 
  10 -15   1      165.70      237.99     61.60 o 
  -7 -14   1        1.75       -1.69     21.91 o 
  -6 -14   1        0.02        2.61     20.99 o 
  -5 -14   1       54.59       72.64     34.79 o 
  -4 -14   1       99.43      103.44     43.37 o 
  -3 -14   1       85.91      101.75     40.46 o 
  -2 -14   1       27.69       34.33     25.90 o 
  -1 -14   1        0.00        0.31     19.00 o 
   0 -14   1       69.66       91.95     35.40 o 
   1 -14   1       37.06       17.62     22.07 o 
   2 -14   1       21.66       23.59     16.52 o 
   3 -14   1       15.12       20.01     13.61 o 
   4 -14   1      180.91      200.80     25.03 o 
   5 -14   1      515.53      517.36     33.18 o 
   6 -14   1        2.57       13.56     12.36 o 
   7 -14   1        9.34       12.57     22.83 o 
   8 -14   1        1.46        9.81     21.61 o 
   9 -14   1        6.27       12.87     22.68 o 
  10 -14   1       23.36       58.39     32.49 o 
  11 -14   1       13.16       52.72     34.63 o 
  -8 -13   1        0.48       -0.61     22.53 o 
  -7 -13   1        4.58       12.57     24.98 o 
  -6 -13   1       31.26       35.25     28.66 o 
  -5 -13   1        1.62       -6.13     17.62 o 
  -4 -13   1       67.90       52.10     32.33 o 
  -3 -13   1      192.98      227.72     53.94 o 
  -2 -13   1        0.25      -17.01     13.49 o 
  -1 -13   1        0.07        1.69     15.02 o 
   0 -13   1        7.92       -8.12     15.02 o 
   1 -13   1       77.00       64.13     19.87 o 
   2 -13   1      213.88      218.71     32.39 o 
   3 -13   1       63.48       77.36     15.79 o 
   4 -13   1       57.72       50.16     13.62 o 
   5 -13   1      786.22      779.64     38.71 o 
   6 -13   1      105.36      120.78     25.08 o 
   7 -13   1      178.52      202.74     46.74 o 
   8 -13   1        0.01        6.13     19.77 o 
   9 -13   1        0.36       17.62     23.45 o 
  10 -13   1       32.43       81.83     34.17 o 
  11 -13   1       34.23       14.25     24.98 o 
  12 -13   1       63.89       71.41     39.23 o 
  -9 -12   1       53.39       79.38     39.23 o 
  -8 -12   1       26.00       51.49     31.42 o 
  -7 -12   1       11.67       19.00     23.91 o 
  -6 -12   1        2.01        6.28     17.62 o 
  -5 -12   1       20.71       50.88     28.81 o 
  -4 -12   1       57.84       35.86     24.21 o 
  -3 -12   1       43.68       29.42     24.83 o 
  -2 -12   1      404.73      385.72     60.07 o 
  -1 -12   1       18.64       24.83     19.00 o 
   0 -12   1       45.96       58.69     25.44 o 
   1 -12   1      242.89      260.05     33.18 o 
   2 -12   1        1.44       10.06      9.27 o 
   3 -12   1       67.08      103.94     17.19 o 
   4 -12   1        8.54        8.09      8.19 o 
   5 -12   1       82.28       98.65     17.29 o 
   6 -12   1     2120.99     1988.16     73.39 o 
   7 -12   1      202.09      263.58     51.18 o 
   8 -12   1       74.68       96.24     35.25 o 
   9 -12   1        0.47        9.19     19.62 o 
  10 -12   1       78.53       99.76     40.15 o 
  11 -12   1       69.93       73.86     35.09 o 
  12 -12   1       10.57       21.45     31.57 o 
  13 -12   1        4.26      -30.34     22.22 o 
  -9 -11   1        6.37       33.87     27.89 o 
  -8 -11   1       81.30      100.38     39.38 o 
  -7 -11   1       35.26       32.95     24.83 o 
  -6 -11   1        5.17        9.65     20.53 o 
  -5 -11   1       10.38       -0.77     15.94 o 
  -4 -11   1      107.41      124.74     37.39 o 
  -3 -11   1       19.50       -4.14     14.86 o 
  -2 -11   1       35.31       34.79     20.84 o 
  -1 -11   1      175.72      172.71     41.22 o 
   0 -11   1      369.11      352.38     36.39 o 
   1 -11   1        0.15        8.74      9.82 o 
   2 -11   1       13.67       20.39      9.80 o 
   3 -11   1      700.64      673.22     32.59 o 
   4 -11   1      790.58      741.90     33.98 o 
   5 -11   1      168.27      160.27     19.76 o 
   6 -11   1      157.79      191.03     21.70 o 
   7 -11   1     1190.11     1169.28     55.68 o 
   8 -11   1        0.25        8.73     17.93 o 
   9 -11   1       27.58       67.12     29.58 o 
  10 -11   1        4.63       -2.45     20.23 o 
  11 -11   1       13.31       27.28     25.90 o 
  12 -11   1       36.38       25.59     26.51 o 
  13 -11   1       98.98      120.14     48.88 o 
 -10 -10   1        6.65       25.75     24.98 o 
  -9 -10   1       30.37       28.35     26.97 o 
  -8 -10   1       15.21       24.83     25.29 o 
  -7 -10   1       81.70      123.97     38.16 o 
  -6 -10   1      153.58      204.27     48.12 o 
  -5 -10   1       17.46       17.62     24.21 o 
  -4 -10   1        0.60        8.12     13.49 o 
  -3 -10   1       70.38       54.25     24.67 o 
  -2 -10   1      154.28      148.65     37.54 o 
  -1 -10   1       67.78       80.15     27.74 o 
   0 -10   1      252.49      256.52     30.29 o 
   1 -10   1      179.23      200.48     20.74 o 
   2 -10   1      587.15      557.08     28.37 o 
   3 -10   1      122.95      155.35     18.83 o 
   4 -10   1      297.49      310.71     22.67 o 
   5 -10   1      547.63      495.80     26.85 o 
   6 -10   1      348.93      196.70    100.61 o 
   7 -10   1      100.33      105.47     28.20 o 
   8 -10   1      990.77      952.72     78.61 o 
   9 -10   1      566.55      508.92     61.30 o 
  10 -10   1       50.10      101.14     37.09 o 
  11 -10   1        4.30        8.73     23.45 o 
  12 -10   1      284.53      274.15     64.06 o 
  13 -10   1       48.89       60.84     36.78 o 
 -11  -9   1        0.18       17.01     22.83 o 
 -10  -9   1        0.84       -2.76     18.39 o 
  -9  -9   1      108.89      109.42     37.85 o 
  -8  -9   1       86.81       87.50     34.94 o 
  -7  -9   1       57.46       90.57     34.17 o 
  -6  -9   1      342.83      381.12     58.69 o 
  -5  -9   1      197.10      188.01     26.99 o 
  -4  -9   1        3.12       -3.06     12.11 o 
  -3  -9   1       20.43       13.33     14.10 o 
  -2  -9   1        0.87       -9.81     10.73 o 
  -1  -9   1      178.49      233.24     40.46 o 
   0  -9   1     1433.33     1396.14     54.77 o 
   1  -9   1       87.01       92.53     14.18 o 
   2  -9   1      183.65      205.08     19.46 o 
   3  -9   1     1273.10     1354.45     40.73 o 
   4  -9   1      429.15      447.34     29.90 o 
   5  -9   1     2492.76     2371.01     54.34 o 
   6  -9   1     1416.48     1402.87     66.12 o 
   7  -9   1       52.22       72.45     16.86 o 
   8  -9   1      344.20      112.10    170.10 o 
   9  -9   1     2807.20     2605.31    131.94 o 
  10  -9   1      717.80      698.64     72.64 o 
  11  -9   1      253.55      249.63     57.62 o 
  12  -9   1      111.27      146.35     48.12 o 
  13  -9   1       56.90       70.34     38.00 o 
  14  -9   1        3.08        2.30     25.59 o 
 -11  -8   1       16.99       51.95     28.50 o 
 -10  -8   1       24.46       40.15     26.66 o 
  -9  -8   1       46.67       34.33     25.13 o 
  -8  -8   1      109.86       87.81     32.18 o 
  -7  -8   1      144.98      154.84     26.32 o 
  -6  -8   1        0.02        6.61     10.89 o 
  -5  -8   1      334.55      364.19     37.62 o 
  -4  -8   1       50.21       31.26     19.77 o 
  -3  -8   1       86.84       84.74     27.28 o 
  -2  -8   1        3.82       -9.96     10.42 o 
  -1  -8   1       53.75       49.65     20.84 o 
   0  -8   1       24.90       35.42     11.92 o 
   1  -8   1       13.26       19.02      7.39 o 
   2  -8   1      670.69      695.70     27.55 o 
   3  -8   1      486.28      515.11     26.82 o 
   4  -8   1      278.90      288.48     18.41 o 
   5  -8   1       64.55       33.43     33.77 o 
   6  -8   1       26.97       26.96      8.10 o 
   7  -8   1     2098.95     2074.16    103.75 o 
   8  -8   1      178.20      111.64     53.48 o 
   9  -8   1     1729.56     1637.11    102.67 o 
  10  -8   1      673.85      608.23     66.97 o 
  11  -8   1      158.31      171.02     47.51 o 
  12  -8   1      421.02      461.73     77.24 o 
  13  -8   1       35.35       82.75     41.99 o 
  14  -8   1        1.08       -0.77     23.29 o 
 -11  -7   1       45.30       59.31     27.28 o 
 -10  -7   1        0.03       -3.52     16.86 o 
  -9  -7   1       40.15       34.74     16.31 o 
  -8  -7   1        5.83       14.48     11.82 o 
  -7  -7   1      251.59      254.45     31.45 o 
  -6  -7   1        0.73       -3.22      9.57 o 
  -5  -7   1       76.43       63.33     16.02 o 
  -4  -7   1      119.84      128.51     19.51 o 
  -3  -7   1       64.30       30.04     18.85 o 
  -2  -7   1      301.41      278.14     38.62 o 
  -1  -7   1       50.53       41.99     17.62 o 
   0  -7   1        2.14       12.47      8.25 o 
   1  -7   1       22.73       23.15      7.07 o 
   2  -7   1        1.54        1.82      4.42 o 
   3  -7   1     1917.91     1905.11     42.23 o 
   4  -7   1      400.64      438.45     22.90 o 
   5  -7   1       97.64      103.87     12.55 o 
   6  -7   1      218.63      123.04     66.07 o 
   7  -7   1     1973.57     1931.94    279.36 o 
   8  -7   1       57.82       48.09     14.02 o 
   9  -7   1      559.02      458.51     55.47 o 
  10  -7   1       13.18        8.58     19.62 o 
  11  -7   1      488.82      560.72     77.85 o 
  12  -7   1      129.21       98.54     38.77 o 
  13  -7   1      149.33      119.53     44.44 o 
  14  -7   1       16.04       22.22     28.04 o 
 -11  -6   1        2.25       -3.26     12.83 o 
 -10  -6   1        5.19        3.92     11.74 o 
  -9  -6   1       66.46       78.12     20.66 o 
  -8  -6   1      217.11      221.37     29.73 o 
  -7  -6   1      174.36      193.65     27.17 o 
  -6  -6   1      540.86      573.94     36.78 o 
  -5  -6   1       28.33       35.12     13.33 o 
  -4  -6   1      439.29      426.76     28.12 o 
  -3  -6   1       14.95        8.43     13.33 o 
  -2  -6   1      235.07      248.87     30.80 o 
  -1  -6   1      128.27      147.73     26.05 o 
   0  -6   1     1198.20     1188.68     47.35 o 
   2  -6   1      122.04      123.61     15.22 o 
   3  -6   1      118.89      127.02     12.22 o 
   4  -6   1     1904.06     1620.09    288.79 o 
   5  -6   1       84.37       72.23     41.96 o 
   6  -6   1      934.37      994.46     85.82 o 
   7  -6   1      100.55      119.56     14.38 o 
   8  -6   1      495.78      454.06     50.57 o 
   9  -6   1      101.42       95.78     32.95 o 
  10  -6   1     1192.15     1054.17     84.74 o 
  11  -6   1       10.39        9.81     20.69 o 
  12  -6   1        2.78        0.92     18.08 o 
  13  -6   1      144.71      167.19     50.72 o 
  14  -6   1       10.46       22.22     24.52 o 
 -12  -5   1        0.47       10.27     23.60 o 
 -11  -5   1       83.52      139.76     41.07 o 
 -10  -5   1      153.29      166.95     28.74 o 
  -9  -5   1       76.98       87.93     20.53 o 
  -8  -5   1      224.84      215.82     28.39 o 
  -7  -5   1      101.86      113.08     21.17 o 
  -6  -5   1      424.89      426.40     30.74 o 
  -5  -5   1     1958.34     1966.10     58.97 o 
  -4  -5   1      532.91      486.77     28.17 o 
  -3  -5   1      118.11       98.54     23.45 o 
  -2  -5   1       41.66       26.20     12.87 o 
  -1  -5   1      238.76      226.50     25.75 o 
   0  -5   1     1112.47     1110.61     27.82 o 
   1  -5   1     3911.67     3856.03     51.31 o 
   2  -5   1       70.70       59.00      8.08 o 
   3  -5   1      490.65      361.12     50.77 o 
   4  -5   1     2536.94     2497.11     68.58 o 
   5  -5   1       69.59       83.08     10.20 o 
   6  -5   1        0.56        4.71      7.96 o 
   7  -5   1      122.33      119.88     16.60 o 
   8  -5   1        0.86       -2.45     11.80 o 
   9  -5   1        9.54       11.19     15.48 o 
  10  -5   1       47.12       75.09     30.34 o 
  11  -5   1       24.23       25.13     23.29 o 
  12  -5   1      214.96      213.78     50.88 o 
  13  -5   1       33.60       24.98     26.82 o 
  14  -5   1       17.82       -5.67     24.06 o 
 -13  -4   1        5.34       12.57     23.75 o 
 -12  -4   1       25.74       49.65     30.50 o 
 -11  -4   1        6.60       12.87     21.45 o 
 -10  -4   1        5.81       10.67     11.54 o 
  -9  -4   1       56.44       46.05     16.70 o 
  -8  -4   1       86.74       92.83     19.87 o 
  -7  -4   1      299.53      294.38     29.25 o 
  -6  -4   1      198.34      198.05     23.01 o 
  -5  -4   1     2159.87     2052.78     65.89 o 
  -4  -4   1      939.64      897.34     35.64 o 
  -3  -4   1     1769.44     1773.96     69.42 o 
  -2  -4   1     1347.89     1322.50     56.55 o 
  -1  -4   1        1.91       -3.98      5.67 o 
   0  -4   1        7.95       12.29      4.28 o 
   1  -4   1      528.31      509.43     16.63 o 
   2  -4   1      631.15      596.35     22.91 o 
   3  -4   1      123.59       47.23     81.37 o 
   4  -4   1      287.84      275.34     16.91 o 
   5  -4   1      380.76      410.80     22.28 o 
   6  -4   1      120.97      139.72     16.12 o 
   7  -4   1      132.00      159.22     18.38 o 
   8  -4   1       43.63       68.62     14.00 o 
   9  -4   1      177.40      147.27     37.70 o 
  10  -4   1      171.94      141.29     38.92 o 
  11  -4   1      187.00      196.46     47.81 o 
  12  -4   1      246.08      311.55     63.14 o 
  13  -4   1       33.97       17.93     23.91 o 
  14  -4   1        3.96        8.12     23.14 o 
 -14  -3   1       25.21        9.35     28.35 o 
 -13  -3   1       28.18       33.25     31.42 o 
 -12  -3   1        0.61        4.75     20.84 o 
 -11  -3   1      176.91      177.46     45.21 o 
 -10  -3   1        4.27        1.24     10.19 o 
  -9  -3   1      298.29      306.65     32.48 o 
  -8  -3   1     1879.10     1883.35     64.41 o 
  -7  -3   1      219.13      225.77     24.83 o 
  -6  -3   1        4.14        0.87      6.69 o 
  -5  -3   1       36.39       41.53     11.10 o 
  -4  -3   1      140.64      127.69     15.54 o 
  -3  -3   1     2271.33     2328.01    120.99 o 
  -2  -3   1     9662.03     9623.74    142.82 o 
  -1  -3   1     2871.02     2865.06     69.57 o 
   0  -3   1     1196.07     1174.74     22.59 o 
   1  -3   1     8446.60     8172.64     78.88 o 
   2  -3   1     6867.63     5815.04    702.55 o 
   3  -3   1     6608.25     6580.42    361.81 o 
   4  -3   1     2389.32     2398.10    124.13 o 
   5  -3   1     1429.68     1503.77     82.45 o 
   6  -3   1       33.90       34.59      9.68 o 
   7  -3   1      912.18      951.66     37.66 o 
   8  -3   1      466.91      488.82     29.58 o 
   9  -3   1      492.62      449.01     51.64 o 
  10  -3   1       53.80       70.49     28.35 o 
  11  -3   1        1.02        4.60     18.54 o 
  12  -3   1      133.94      153.24     45.05 o 
  13  -3   1       20.64       30.19     27.43 o 
  14  -3   1        8.95       28.04     29.58 o 
 -14  -2   1        9.24       26.82     31.11 o 
 -13  -2   1       40.48       41.53     29.42 o 
 -12  -2   1      146.31      138.99     43.21 o 
 -11  -2   1       12.75      -10.42     16.55 o 
 -10  -2   1       10.99       20.14     12.19 o 
  -9  -2   1      531.24      461.40     34.06 o 
  -8  -2   1      165.08      156.01     22.67 o 
  -7  -2   1      209.49      230.24     23.97 o 
  -6  -2   1       34.54       33.58     10.67 o 
  -5  -2   1      601.71      573.08     27.95 o 
  -4  -2   1      420.81      394.01     21.56 o 
  -3  -2   1     1512.23     1534.42     47.58 o 
  -2  -2   1        0.09        2.76      5.98 o 
  -1  -2   1       25.19       27.43      7.66 o 
   0  -2   1        1.67        4.66      2.09 o 
   1  -2   1        6.24       16.65      3.08 o 
   2  -2   1        5.21        4.31      3.68 o 
   3  -2   1      603.80      616.31     24.83 o 
   4  -2   1       98.22       90.40     11.13 o 
   5  -2   1     2593.61     2730.86    110.11 o 
   6  -2   1      176.83      176.09     17.32 o 
   7  -2   1       63.71       97.27     15.68 o 
   8  -2   1       95.78      128.68     18.93 o 
   9  -2   1       21.64       18.54     17.16 o 
  10  -2   1       88.79       45.67     23.91 o 
  11  -2   1       54.67       64.06     29.42 o 
  12  -2   1        3.65       15.48     23.29 o 
  13  -2   1      160.51      165.50     49.80 o 
  14  -2   1       39.37       46.28     32.64 o 
 -14  -1   1        0.68        5.67     25.90 o 
 -13  -1   1      112.43      131.64     45.67 o 
 -12  -1   1       44.80       51.64     29.58 o 
 -11  -1   1      468.28      475.67     66.51 o 
 -10  -1   1        8.97       15.94     18.24 o 
  -9  -1   1      278.49      266.27     35.25 o 
  -8  -1   1      479.11      462.82     30.29 o 
  -7  -1   1        0.24       -3.88      6.22 o 
  -6  -1   1     2160.15     2065.96     84.67 o 
  -5  -1   1      162.26      163.56     16.27 o 
  -4  -1   1       57.48       58.84     10.23 o 
  -3  -1   1       28.34       27.10      6.54 o 
  -2  -1   1      182.25      170.77     10.21 o 
  -1  -1   1       78.49       99.00      8.58 o 
   0  -1   1     1088.98      826.03     20.92 o 
   1  -1   1      687.68      621.32     15.39 o 
   2  -1   1     3082.42     2991.62     72.48 o 
   3  -1   1     1102.65     1074.02     28.11 o 
   4  -1   1     6625.96     6726.33    211.09 o 
   5  -1   1     2010.13     1971.68     67.81 o 
   6  -1   1     5713.14     6013.38    206.42 o 
   7  -1   1      147.91      133.35     18.47 o 
   8  -1   1      440.32      474.65     30.55 o 
   9  -1   1      203.58      225.11     25.93 o 
  10  -1   1       45.24       32.64     22.99 o 
  11  -1   1      111.46      154.62     42.91 o 
  12  -1   1       13.03       24.52     23.60 o 
  13  -1   1        1.18       26.97     27.43 o 
  14  -1   1        0.43        7.82     26.36 o 
 -14   0   1       38.52       37.70     31.72 o 
 -13   0   1      116.00      120.76     42.91 o 
 -12   0   1       63.28       39.23     26.05 o 
 -11   0   1       34.75       53.79     27.28 o 
 -10   0   1      439.76      439.96     52.41 o 
  -9   0   1       10.12       18.58     10.09 o 
  -8   0   1      771.34      756.10     36.34 o 
  -7   0   1     1348.12     1349.19     58.39 o 
  -6   0   1      145.94      144.08     16.02 o 
  -5   0   1      223.09      200.36     15.68 o 
  -4   0   1     3905.28     3874.58    110.26 o 
  -3   0   1     1134.98     1039.89     24.62 o 
  -2   0   1       28.16       22.57      4.75 o 
  -1   0   1        0.16        8.58      3.06 o 
   0   0   1       32.53        1.07      1.07 o 
   1   0   1      280.41      268.40      9.74 o 
   2   0   1       36.35       22.94      5.20 o 
   3   0   1     3351.51     3260.36    109.34 o 
   4   0   1      117.14      100.32     12.52 o 
   5   0   1      266.13      274.96     19.33 o 
   6   0   1      128.77      108.89     16.40 o 
   7   0   1      793.75      767.57     37.05 o 
   8   0   1        7.27        9.52      9.08 o 
   9   0   1      159.46      177.48     24.32 o 
  10   0   1      145.87      168.88     40.92 o 
  11   0   1       20.57       -1.38     17.93 o 
  12   0   1       68.46       57.01     32.49 o 
  13   0   1      149.90      150.64     48.43 o 
  14   0   1       12.51        5.98     26.82 o 
 -15   1   1       22.59       34.33     30.80 o 
 -14   1   1      311.83      370.54     73.25 o 
 -13   1   1      288.94      293.92     60.68 o 
 -12   1   1      105.61      118.30     39.23 o 
 -11   1   1        3.76       10.27     18.70 o 
 -10   1   1        6.54       11.49     17.16 o 
  -9   1   1     1295.57     1237.14     80.91 o 
  -8   1   1     1461.73     1509.52     48.41 o 
  -7   1   1     3967.23     4024.14     72.97 o 
  -6   1   1     6468.37     6716.94     87.40 o 
  -5   1   1     4402.53     4646.70     64.18 o 
  -4   1   1     2061.65     2102.60     63.52 o 
  -3   1   1      252.24      238.62      9.91 o 
  -2   1   1     1805.45     1691.05     42.60 o 
  -1   1   1     1093.20     1005.90     23.60 o 
   0   1   1        0.00        1.12      1.29 o 
   1   1   1      473.63      338.25    102.06 o 
   2   1   1     1459.36     1503.89     47.51 o 
   3   1   1        3.79        7.26      4.93 o 
   4   1   1     1020.10      953.33     32.28 o 
   5   1   1      323.02      288.38     20.57 o 
   6   1   1      767.51      727.44     34.37 o 
   7   1   1     1108.68     1028.48     43.54 o 
   8   1   1      228.41      213.01     25.48 o 
   9   1   1       99.06      132.86     23.11 o 
  10   1   1        1.02        8.12     16.09 o 
  11   1   1        0.39        1.69     19.00 o 
  12   1   1      164.61      188.03     49.04 o 
  13   1   1       94.73      104.97     40.15 o 
  14   1   1        1.28        2.15     26.51 o 
 -15   2   1       18.59       27.43     32.33 o 
 -14   2   1       96.59      128.73     46.89 o 
 -13   2   1       36.38       41.84     32.95 o 
 -12   2   1      146.77      134.85     40.92 o 
 -11   2   1      121.79      108.96     35.71 o 
 -10   2   1        0.91       -9.04     13.03 o 
  -9   2   1       10.58       10.88     15.02 o 
  -8   2   1       67.26       76.64     13.37 o 
  -7   2   1       76.26       81.80     12.41 o 
  -6   2   1     1293.45     1348.75     40.38 o 
  -5   2   1       56.20       54.47     35.78 o 
  -4   2   1      145.38      151.71     21.76 o 
  -3   2   1       21.56       21.57      4.21 o 
  -2   2   1      117.52      139.68     18.93 o 
  -1   2   1       46.03       28.53     17.58 o 
   0   2   1       66.31       78.54      7.74 o 
   1   2   1      468.93      438.01     12.27 o 
   2   2   1      871.11      913.95     40.76 o 
   3   2   1     3026.94     3000.26     53.45 o 
   4   2   1      508.40      493.27     24.58 o 
   5   2   1      206.51      191.55     19.32 o 
   6   2   1      134.47      128.16     18.42 o 
   7   2   1       68.82       80.49     16.67 o 
   8   2   1      236.19      227.14     27.25 o 
   9   2   1       17.40       20.65     14.33 o 
  10   2   1        8.16       13.73     11.24 o 
  11   2   1      143.77      167.96     43.37 o 
  12   2   1        0.86        9.04     22.37 o 
  13   2   1        0.00       15.94     24.21 o 
 -15   3   1      349.90      400.89     77.08 o 
 -14   3   1       27.86       27.43     29.88 o 
 -13   3   1       23.50       21.91     26.36 o 
 -12   3   1      969.92      908.59     84.74 o 
 -11   3   1       44.50       44.44     26.82 o 
 -10   3   1       20.49       31.26     22.53 o 
  -9   3   1      666.94      586.01     56.70 o 
  -8   3   1       17.29       18.32      8.19 o 
  -7   3   1      939.77      961.18     38.39 o 
  -6   3   1      132.75      133.68     12.08 o 
  -5   3   1      100.73       90.23     11.42 o 
  -4   3   1      572.02      569.90     17.31 o 
  -3   3   1     5227.40     5109.63    163.89 o 
  -2   3   1     8049.62     7942.49     60.44 o 
  -1   3   1     1816.60     1758.53     25.49 o 
   0   3   1     1232.42     1184.14     29.80 o 
   1   3   1     5315.68     5289.39     95.32 o 
   2   3   1     5008.36     5059.02     65.24 o 
   3   3   1      666.45      658.64     41.68 o 
   4   3   1       18.93        9.54      6.52 o 
   5   3   1       11.73       13.51      8.23 o 
   6   3   1      424.00      426.24     28.22 o 
   7   3   1     1806.38     1806.46     61.22 o 
   8   3   1     1930.60     1889.24    104.28 o 
   9   3   1      261.28      251.50     30.87 o 
  10   3   1      151.26      167.63     27.62 o 
  11   3   1       48.40       45.82     27.58 o 
  12   3   1      132.85      107.27     40.30 o 
  13   3   1      271.83      245.04     58.23 o 
 -15   4   1       64.47       91.95     43.37 o 
 -14   4   1        6.30        4.75     23.91 o 
 -13   4   1       69.93       87.20     38.62 o 
 -12   4   1      328.20      314.92     61.60 o 
 -11   4   1       20.34        9.35     18.08 o 
 -10   4   1       86.22       91.95     31.42 o 
  -9   4   1      136.41      136.39     34.94 o 
  -8   4   1      102.14       84.74     26.66 o 
  -7   4   1       62.21       70.56     10.23 o 
  -6   4   1       33.07       52.48      8.95 o 
  -5   4   1        8.45        2.88      7.74 o 
  -4   4   1       55.93       58.31     10.34 o 
  -3   4   1       43.04       43.35      6.21 o 
  -2   4   1      257.47      259.32     15.00 o 
  -1   4   1       51.47       66.59      7.30 o 
   0   4   1       14.13       14.77      6.39 o 
   1   4   1      677.38      668.86     27.85 o 
   2   4   1     3720.32     3718.23     68.58 o 
   3   4   1       76.67       72.97     11.76 o 
   4   4   1     2373.98     1789.88    440.12 o 
   5   4   1     1199.60     1203.79     44.38 o 
   6   4   1      302.17      287.43     25.62 o 
   7   4   1        0.07        9.09      9.75 o 
   8   4   1       42.94       68.27     17.33 o 
   9   4   1       40.56       57.69     18.36 o 
  10   4   1       16.01       24.90     14.09 o 
  11   4   1      213.29      276.91     55.63 o 
 -15   5   1        5.35        9.81     26.66 o 
 -14   5   1      524.91      581.26     89.03 o 
 -13   5   1       50.50       88.88     40.61 o 
 -12   5   1      687.91      742.16     77.08 o 
 -11   5   1      347.58      422.03     66.20 o 
 -10   5   1        7.21        3.68     17.01 o 
  -9   5   1      527.07      493.45     53.48 o 
  -8   5   1      197.71      185.58     38.46 o 
  -7   5   1      306.91      306.48     18.25 o 
  -6   5   1     1303.58     1434.19     78.08 o 
  -5   5   1      405.56      423.54     23.90 o 
  -4   5   1       32.15       41.82      6.94 o 
  -3   5   1     2396.33     2187.98     42.27 o 
  -2   5   1     5254.46     5106.32     93.71 o 
  -1   5   1     3282.47     3242.94     54.21 o 
   0   5   1      106.72      120.77     14.89 o 
   1   5   1       76.25       85.26     13.79 o 
   2   5   1        5.26        4.00      6.13 o 
   3   5   1      170.51      172.86     16.98 o 
   4   5   1      454.65      425.87     41.53 o 
   5   5   1      242.30      219.74     31.64 o 
   6   5   1      126.28      123.49     20.52 o 
   7   5   1       95.25      119.65     21.67 o 
   8   5   1      163.13      185.05     27.23 o 
   9   5   1        7.22       14.90     11.04 o 
  10   5   1        8.71        4.62     11.84 o 
 -15   6   1        7.57       34.48     33.56 o 
 -14   6   1      188.77      239.83     62.68 o 
 -13   6   1        6.04       16.09     26.20 o 
 -12   6   1      130.41      126.43     41.38 o 
 -11   6   1     1634.49     1666.84    109.26 o 
 -10   6   1        3.44       19.62     20.53 o 
  -9   6   1      721.32      697.41     63.75 o 
  -8   6   1       45.45       40.61     19.62 o 
  -7   6   1      127.64      150.79     34.33 o 
  -6   6   1       14.74       18.10      5.43 o 
  -5   6   1       79.82       80.09      9.99 o 
  -4   6   1       15.24       13.79      5.60 o 
  -3   6   1        3.21        0.54      3.70 o 
  -2   6   1      228.98      210.66     13.30 o 
  -1   6   1        2.43        4.07      4.41 o 
   0   6   1      437.14      427.59     25.46 o 
   1   6   1       14.39       22.79      9.44 o 
   2   6   1      252.33      184.20     30.34 o 
   3   6   1     1047.49     1013.61     37.96 o 
   4   6   1      537.48      513.54     29.97 o 
   5   6   1      199.09       65.79     80.61 o 
   6   6   1       75.83       87.23     18.52 o 
   7   6   1      176.83      200.53     27.57 o 
   8   6   1      160.99      165.52     26.43 o 
   9   6   1       22.59       35.71     22.99 o 
  10   6   1        0.43      -16.55     15.48 o 
  11   6   1       10.60       37.24     25.29 o 
 -15   7   1       17.26        5.82     29.88 o 
 -14   7   1        4.91       17.32     30.34 o 
 -13   7   1      411.16      431.38     76.01 o 
 -12   7   1       54.26       49.65     32.79 o 
 -11   7   1      221.24      216.69     51.49 o 
 -10   7   1      855.83      872.27     76.93 o 
  -9   7   1     2070.66     1931.49    105.59 o 
  -8   7   1       11.15        5.42      9.48 o 
  -7   7   1        1.39       14.50      9.33 o 
  -6   7   1      995.67     1023.88     52.57 o 
  -5   7   1      434.24      476.15     21.10 o 
  -4   7   1      161.45      164.25     19.73 o 
  -3   7   1      351.77      387.44     19.20 o 
  -2   7   1      288.98      295.67     16.75 o 
  -1   7   1      298.81      291.60     18.16 o 
   0   7   1      199.64      212.52     22.58 o 
   1   7   1       60.23       57.07     14.12 o 
   2   7   1        8.46       14.86     14.86 o 
   3   7   1        9.16        2.82      7.21 o 
   4   7   1      183.26      194.91     22.62 o 
   5   7   1       69.92       83.40     17.52 o 
   6   7   1       56.68        9.74     27.35 o 
   7   7   1      208.38      252.55     48.27 o 
   8   7   1        1.64        3.83     15.48 o 
   9   7   1       11.21       24.06     22.22 o 
  10   7   1       10.26       26.66     20.99 o 
  11   7   1       39.68       58.85     30.19 o 
 -14   8   1        3.82       22.07     27.74 o 
 -13   8   1      242.96      292.85     64.21 o 
 -12   8   1        2.84       -5.06     20.08 o 
 -11   8   1      235.96      238.14     53.79 o 
 -10   8   1        1.48        2.58     11.00 o 
  -9   8   1     1767.33     1678.95     66.09 o 
  -8   8   1      566.87      511.08     35.52 o 
  -7   8   1      437.15      420.80     31.39 o 
  -6   8   1       72.40       81.56     11.92 o 
  -5   8   1      285.42      278.94     17.96 o 
  -4   8   1      499.91      566.87     28.29 o 
  -3   8   1     1611.64     1689.30     41.72 o 
  -2   8   1       45.88       37.72      8.83 o 
  -1   8   1       50.97       51.07     10.14 o 
   0   8   1      118.60      123.43     19.93 o 
   1   8   1       86.26       72.85     16.72 o 
   2   8   1       80.31       90.87     26.51 o 
   3   8   1      256.60      277.51     30.50 o 
   4   8   1       83.88      103.20     18.69 o 
   5   8   1      411.06      435.06     51.95 o 
   6   8   1        2.75       12.41     16.55 o 
   7   8   1       64.52       73.40     29.88 o 
   8   8   1      132.36      176.69     46.28 o 
   9   8   1        2.59       -4.90     19.00 o 
  10   8   1        0.69       -5.36     19.16 o 
  11   8   1        6.57       33.87     24.98 o 
 -14   9   1       62.89      126.12     44.29 o 
 -13   9   1        3.11       -8.89     20.38 o 
 -12   9   1       71.82       77.08     35.55 o 
 -11   9   1        1.68       -9.35     15.63 o 
 -10   9   1       86.55      118.08     23.86 o 
  -9   9   1      413.69      422.96     36.89 o 
  -8   9   1     1562.41     1590.00     62.95 o 
  -7   9   1      717.22      567.73     65.90 o 
  -6   9   1      159.92      171.11     17.81 o 
  -5   9   1      193.58      203.79     18.56 o 
  -4   9   1      507.78      557.13     26.09 o 
  -3   9   1       62.43       70.08     12.44 o 
  -2   9   1      452.65      464.48     27.02 o 
  -1   9   1      793.66      797.11     30.62 o 
   0   9   1      584.85      553.06     36.07 o 
   1   9   1       56.46       67.64     16.82 o 
   2   9   1       18.73       22.37     16.70 o 
   3   9   1       26.70       35.25     21.45 o 
   4   9   1       36.25       36.63     22.99 o 
   5   9   1      131.69      151.87     39.69 o 
   6   9   1      446.81      453.91     65.13 o 
   7   9   1        4.16       20.84     20.08 o 
   8   9   1       11.88       14.10     21.76 o 
   9   9   1        2.03       -7.05     16.55 o 
  10   9   1        6.19       14.56     21.76 o 
 -14  10   1       10.71       15.32     27.74 o 
 -13  10   1        1.64       -9.65     24.67 o 
 -12  10   1        2.52       12.41     22.37 o 
 -11  10   1       84.98      111.56     37.09 o 
 -10  10   1       50.79       51.18     27.74 o 
  -9  10   1      966.37      925.49     51.62 o 
  -8  10   1        0.45        5.62     11.28 o 
  -7  10   1      205.31      227.09     28.85 o 
  -6  10   1      166.75      197.97     19.90 o 
  -5  10   1      126.87      135.25     17.11 o 
  -4  10   1      440.84      405.80     24.02 o 
  -3  10   1      435.25      430.17     24.68 o 
  -2  10   1       41.19       36.73     10.33 o 
  -1  10   1       37.45       36.52     14.68 o 
   0  10   1      293.93      258.92     31.10 o 
   1  10   1       14.91        9.34     10.49 o 
   2  10   1      150.26      111.56     33.10 o 
   3  10   1       55.30       54.40     25.75 o 
   4  10   1       47.68       26.66     21.91 o 
   5  10   1        8.46        0.31     15.78 o 
   6  10   1      164.35      196.00     47.81 o 
   7  10   1       55.46       41.07     26.66 o 
   8  10   1       19.92       35.09     26.05 o 
   9  10   1        8.09       24.83     26.66 o 
  10  10   1       28.90       50.88     34.02 o 
 -14  11   1      105.21       99.92     42.30 o 
 -13  11   1       59.09       92.56     40.61 o 
 -12  11   1      102.40      140.98     45.36 o 
 -11  11   1      457.67      428.32     70.95 o 
 -10  11   1       52.54       41.84     25.13 o 
  -9  11   1      152.30      185.68     28.49 o 
  -8  11   1       86.29       90.39     21.25 o 
  -7  11   1       17.07       15.96     11.87 o 
  -6  11   1      462.34      432.77     51.80 o 
  -5  11   1      120.88      114.70     16.66 o 
  -4  11   1      150.46      176.56     20.18 o 
  -3  11   1      155.87      154.69     18.76 o 
  -2  11   1       35.11       38.14     10.72 o 
  -1  11   1      249.01      244.21     30.99 o 
   0  11   1      127.61       96.89     21.45 o 
   1  11   1      108.15       83.82     29.27 o 
   2  11   1        0.05       -1.53     14.86 o 
   3  11   1       93.55       89.03     32.18 o 
   4  11   1        6.90       12.57     19.92 o 
   5  11   1      118.25      138.99     43.52 o 
   6  11   1        1.55       17.78     20.08 o 
   7  11   1       37.13       35.25     25.44 o 
   8  11   1       43.61       73.10     32.79 o 
   9  11   1        4.60      -15.78     19.77 o 
 -13  12   1        0.76       13.64     28.04 o 
 -12  12   1        1.74        6.44     22.83 o 
 -11  12   1        0.13       -0.31     22.22 o 
 -10  12   1        7.16       14.71     22.99 o 
  -8  12   1      338.32      323.14     37.25 o 
  -7  12   1      915.41      943.50     51.99 o 
  -6  12   1       34.84       42.50     15.26 o 
  -5  12   1        4.74       10.56      8.58 o 
  -4  12   1        6.62       13.87      9.72 o 
  -3  12   1      388.80      368.09     26.49 o 
  -2  12   1      291.03      313.24     35.70 o 
  -1  12   1       48.86       47.26     17.55 o 
   0  12   1       56.33       54.02     18.17 o 
   1  12   1      129.95      101.14     34.02 o 
   2  12   1      187.89      177.92     44.75 o 
   3  12   1       47.40       73.56     31.26 o 
   4  12   1        4.00        1.84     16.24 o 
   5  12   1        0.44       10.57     18.85 o 
   6  12   1        3.04        5.21     18.85 o 
   7  12   1        8.23        0.00     21.45 o 
   8  12   1       32.16       38.31     29.27 o 
 -12  13   1      290.89      356.75     70.80 o 
 -11  13   1       45.63       70.49     33.71 o 
 -10  13   1      103.61      139.76     45.05 o 
  -9  13   1      195.93      156.92     43.21 o 
  -8  13   1      113.25      117.53     25.13 o 
  -7  13   1      310.94      341.80     38.58 o 
  -6  13   1      429.01      422.54     39.03 o 
  -5  13   1       12.45        5.70      9.24 o 
  -4  13   1       56.78       53.91     17.19 o 
  -3  13   1      451.38      531.39     40.98 o 
  -2  13   1       66.00       72.75     21.44 o 
  -1  13   1       17.15       18.10     13.70 o 
   0  13   1        1.61        0.79     11.26 o 
   1  13   1        1.20       -3.83     13.18 o 
   2  13   1      127.19      132.56     41.22 o 
   3  13   1      163.39      197.84     49.96 o 
   4  13   1        5.58       -2.61     18.54 o 
   5  13   1       30.33       41.68     28.96 o 
   6  13   1        4.92       12.11     26.36 o 
   7  13   1       28.97       40.76     32.18 o 
 -12  14   1       77.43      138.38     48.43 o 
 -11  14   1       10.89       19.31     26.66 o 
 -10  14   1       12.93       19.92     25.59 o 
  -9  14   1       11.42       23.91     24.37 o 
  -8  14   1       12.36        7.70     12.81 o 
  -7  14   1       12.67       22.65     15.76 o 
  -6  14   1      129.18      124.43     37.39 o 
  -5  14   1      794.38      806.55     58.85 o 
  -4  14   1       63.03       47.74     17.61 o 
  -3  14   1       91.23       89.35     22.16 o 
  -2  14   1      290.06      293.45     38.49 o 
  -1  14   1       25.81       26.66     14.71 o 
   0  14   1        6.61        3.06     17.32 o 
   1  14   1       23.47       28.81     24.67 o 
   2  14   1        1.96        8.43     20.69 o 
   3  14   1      146.84      145.43     45.67 o 
   4  14   1        0.04       -0.61     24.52 o 
   5  14   1        2.05       -4.14     19.31 o 
   6  14   1        4.99       32.49     27.74 o 
 -11  15   1        5.52       20.38     30.80 o 
 -10  15   1      202.95      237.99     57.77 o 
  -9  15   1       10.10       19.77     25.13 o 
  -7  15   1        0.28        4.60     19.92 o 
  -6  15   1      126.28      105.89     35.25 o 
  -5  15   1      406.49      361.96     62.52 o 
  -4  15   1        1.75       -5.55     10.46 o 
  -3  15   1       84.02      133.68     28.44 o 
  -2  15   1       42.06       42.48     18.93 o 
  -1  15   1       89.52       76.29     22.79 o 
   0  15   1       75.12       77.39     34.63 o 
   1  15   1        9.16       17.78     24.06 o 
   2  15   1      122.15      152.02     48.58 o 
   3  15   1       10.96       -3.52     25.44 o 
   4  15   1        6.03       23.75     32.18 o 
   5  15   1       59.94       99.00     44.13 o 
  -7  16   1       43.05       41.68     25.59 o 
  -6  16   1        3.34        5.82     18.54 o 
  -5  16   1        0.57       -2.76     18.54 o 
  -4  16   1      468.36      468.74     63.14 o 
  -3  16   1        0.27        5.09     21.15 o 
  -2  16   1       30.96       31.94     20.75 o 
  -1  16   1      122.97      125.97     43.21 o 
   0  16   1       16.15       23.91     28.20 o 
   1  16   1        6.88       26.66     28.66 o 
   2  16   1        0.27      -23.91     23.45 o 
   3  16   1       10.57        8.58     31.26 o 
  -6  17   1       59.08       50.42     30.34 o 
  -5  17   1        2.40        5.98     23.75 o 
  -4  17   1        0.28        8.89     24.83 o 
  -3  17   1        6.60       14.58     17.53 o 
  -2  17   1        1.09       -4.28     17.01 o 
  -1  17   1       21.78       18.85     26.05 o 
   0  17   1       59.12       66.66     40.46 o 
   1  17   1        4.10       -2.76     28.66 o 
  -6  18   1        9.17       24.83     25.29 o 
  -5  18   1       26.91       30.19     29.12 o 
  -4  18   1       26.93       25.29     28.96 o 
  -3  18   1       53.91       48.51     25.52 o 
  -2  18   1       91.07      114.63     48.43 o 
   1 -18   2      112.67      146.04     55.32 o 
   2 -18   2        0.01       -7.97     30.34 o 
   3 -18   2        9.45       24.21     31.72 o 
  -2 -17   2        3.79        3.06     29.88 o 
  -1 -17   2       50.29       25.13     32.79 o 
   0 -17   2       80.72       61.45     40.30 o 
   1 -17   2       13.79       -2.76     27.58 o 
   2 -17   2       72.57       85.97     38.92 o 
   3 -17   2      140.76      162.29     49.65 o 
   4 -17   2        5.74       22.83     25.90 o 
  -4 -16   2       53.04       36.63     39.08 o 
  -3 -16   2      252.14      227.87     62.98 o 
  -2 -16   2       76.08       92.71     44.29 o 
  -1 -16   2       15.04        7.51     24.37 o 
   0 -16   2       49.79       57.31     35.09 o 
   1 -16   2        7.41      -10.42     19.00 o 
   2 -16   2       10.31        1.84     23.14 o 
   3 -16   2      301.21      322.52     63.14 o 
   4 -16   2        2.97       12.86     15.16 o 
   6 -16   2       29.72       41.07     28.96 o 
   7 -16   2       17.32       20.53     29.12 o 
   8 -16   2       86.57      109.57     42.76 o 
   9 -16   2        1.34        9.19     28.81 o 
  -6 -15   2       16.88       25.44     26.66 o 
  -5 -15   2        2.42       22.83     24.83 o 
  -4 -15   2       11.17      -16.24     24.98 o 
  -3 -15   2        8.80        5.21     26.66 o 
  -2 -15   2      214.33      202.90     54.40 o 
  -1 -15   2       27.19       64.67     35.40 o 
   0 -15   2        0.03        7.97     20.08 o 
   1 -15   2      339.46      375.91     65.44 o 
   2 -15   2        2.87       15.78     19.31 o 
   3 -15   2       34.08       20.52     16.57 o 
   4 -15   2      341.40      356.38     33.74 o 
   5 -15   2       10.18       20.38     14.57 o 
   6 -15   2        6.90        3.37     20.84 o 
   7 -15   2      195.46      187.11     49.34 o 
   8 -15   2       35.26       69.11     34.33 o 
   9 -15   2        0.05        0.15     27.12 o 
  10 -15   2       96.67      127.65     47.81 o 
  -7 -14   2        4.64       13.64     26.66 o 
  -6 -14   2      147.64      157.23     52.72 o 
  -5 -14   2      295.45      336.98     68.50 o 
  -4 -14   2      303.80      285.95     63.60 o 
  -3 -14   2        0.82       -5.98     19.92 o 
  -2 -14   2        8.50       -9.65     17.01 o 
  -1 -14   2      309.24      320.13     60.38 o 
   0 -14   2        5.54        9.65     19.00 o 
   1 -14   2      363.74      387.25     61.76 o 
   2 -14   2       30.28       39.81     18.20 o 
   3 -14   2       44.67       54.78     15.89 o 
   4 -14   2       20.29       33.36     13.29 o 
   5 -14   2      646.63      592.56     35.64 o 
   6 -14   2       64.01      102.21     36.78 o 
   7 -14   2        8.03       12.41     23.14 o 
   8 -14   2      121.29      131.02     44.29 o 
   9 -14   2        6.03       18.54     27.43 o 
  10 -14   2      185.36      196.92     56.85 o 
  11 -14   2       42.40       59.46     36.01 o 
  -8 -13   2       64.51       97.62     39.38 o 
  -7 -13   2        7.45       18.54     25.29 o 
  -6 -13   2        1.62        9.65     21.91 o 
  -5 -13   2       98.32      104.51     40.15 o 
  -4 -13   2       52.73       45.82     28.96 o 
  -3 -13   2      110.12      165.81     46.13 o 
  -2 -13   2      156.77      177.15     45.97 o 
  -1 -13   2        7.82       -1.53     17.62 o 
   0 -13   2      387.53      312.31     55.32 o 
   1 -13   2       31.95       57.31     24.98 o 
   2 -13   2      862.57      835.15     40.24 o 
   3 -13   2        3.57       13.59      9.60 o 
   4 -13   2      332.20      344.49     30.25 o 
   5 -13   2       23.99       23.52     11.45 o 
   6 -13   2      452.85      412.84     62.52 o 
   7 -13   2        0.34       17.62     22.07 o 
   8 -13   2       23.06       15.17     25.59 o 
   9 -13   2       75.88       78.61     34.63 o 
  10 -13   2       18.87       40.15     31.57 o 
  11 -13   2        9.26        2.15     26.05 o 
  12 -13   2       71.32      137.77     46.43 o 
  -9 -12   2       80.07      130.72     46.28 o 
  -8 -12   2       35.70       33.10     26.36 o 
  -7 -12   2        3.73        7.51     19.31 o 
  -6 -12   2      116.64      119.07     39.23 o 
  -5 -12   2       10.54       20.84     21.91 o 
  -4 -12   2       37.89       42.30     24.06 o 
  -3 -12   2       22.09       44.90     26.51 o 
  -2 -12   2      149.54      104.05     37.54 o 
  -1 -12   2       29.27       29.27     22.37 o 
   0 -12   2        0.63       -4.75     13.79 o 
   1 -12   2        4.02       -2.47      9.55 o 
   2 -12   2        0.00        0.82      7.54 o 
   3 -12   2        0.13       13.26      8.68 o 
   4 -12   2      106.72      100.22     17.48 o 
   5 -12   2      697.00      731.15     35.88 o 
   6 -12   2       80.87       73.53     18.62 o 
   7 -12   2        1.92        5.98     18.24 o 
   8 -12   2      364.68      344.95     60.68 o 
   9 -12   2        0.12       13.64     20.99 o 
  10 -12   2       23.79       59.77     32.49 o 
  11 -12   2       14.08       34.02     32.03 o 
  12 -12   2       87.51      114.32     47.81 o 
 -10 -11   2       14.45        8.12     24.52 o 
  -9 -11   2       27.60        4.60     21.76 o 
  -8 -11   2        2.67       -3.37     17.93 o 
  -7 -11   2       77.21       99.15     37.85 o 
  -6 -11   2       29.84       50.42     28.35 o 
  -5 -11   2       52.12       57.62     27.74 o 
  -4 -11   2       90.73       83.52     31.57 o 
  -3 -11   2      772.55      736.95     69.88 o 
  -2 -11   2       66.94       69.88     28.04 o 
  -1 -11   2      193.79      162.59     38.77 o 
   0 -11   2      629.16      658.64     60.84 o 
   1 -11   2      654.80      652.71     41.49 o 
   2 -11   2      196.00      185.06     21.56 o 
   3 -11   2       14.32       27.18     10.49 o 
   4 -11   2       31.34       26.48     10.27 o 
   5 -11   2        7.49       10.09      8.40 o 
   6 -11   2      407.19      376.11     25.62 o 
   7 -11   2        0.07       14.86     19.16 o 
   8 -11   2      146.13      142.06     39.38 o 
   9 -11   2      171.79      166.12     45.05 o 
  10 -11   2      157.79      193.39     51.03 o 
  11 -11   2      208.50      204.12     52.87 o 
  12 -11   2      121.37      178.68     56.09 o 
  13 -11   2      101.41      161.98     48.88 o 
 -10 -10   2        0.01       -0.31     20.08 o 
  -9 -10   2       26.81       21.61     23.75 o 
  -8 -10   2       14.04       24.83     22.37 o 
  -7 -10   2      196.83      209.03     49.65 o 
  -6 -10   2      119.06       98.69     34.79 o 
  -5 -10   2       52.42       60.88     17.44 o 
  -4 -10   2      321.50      322.58     53.48 o 
  -3 -10   2      153.92      162.29     39.69 o 
  -2 -10   2      628.85      608.23     59.15 o 
  -1 -10   2       18.65       26.05     17.16 o 
   0 -10   2      167.17      165.66     36.47 o 
   1 -10   2       60.98       71.67     14.39 o 
   2 -10   2      919.96     1012.42     38.17 o 
   3 -10   2      198.73      235.11     21.94 o 
   4 -10   2      564.57      608.25     29.88 o 
   5 -10   2      726.06      706.10     58.83 o 
   6 -10   2       54.48       36.51     16.14 o 
   7 -10   2      191.22      189.72     44.44 o 
   8 -10   2      200.30      217.91     47.81 o 
   9 -10   2        1.68        1.38     19.00 o 
  10 -10   2      224.00      288.25     58.69 o 
  11 -10   2        3.35        3.06     21.15 o 
  12 -10   2      210.84      267.41     63.14 o 
  13 -10   2       25.27       63.75     39.38 o 
 -11  -9   2       95.02      147.11     44.59 o 
 -10  -9   2        0.20        6.74     20.69 o 
  -9  -9   2       46.13       50.57     30.04 o 
  -8  -9   2        3.17        9.35     19.77 o 
  -7  -9   2      951.00      968.41     54.18 o 
  -6  -9   2       28.36       27.25     14.30 o 
  -5  -9   2      214.78      175.43     26.14 o 
  -4  -9   2      119.82      133.02     34.02 o 
  -3  -9   2      662.76      640.41     58.54 o 
  -2  -9   2        6.93        4.29     13.33 o 
  -1  -9   2     1132.20     1119.30     73.25 o 
   0  -9   2      113.44      144.66     32.79 o 
   1  -9   2      245.67      256.84     21.45 o 
   2  -9   2      279.78      311.12     20.86 o 
   3  -9   2        1.38        6.73      6.45 o 
   4  -9   2     1379.71     1314.21     40.52 o 
   5  -9   2       74.54       52.47     13.57 o 
   6  -9   2      329.34      146.19     95.86 o 
   7  -9   2      117.85      135.62     36.17 o 
   8  -9   2        0.16       11.49     20.53 o 
   9  -9   2      445.20      534.36     63.29 o 
  10  -9   2        4.43        1.99     16.86 o 
  11  -9   2      166.41      225.12     55.63 o 
  12  -9   2       19.12       18.24     27.89 o 
  13  -9   2      117.30      147.73     50.72 o 
 -11  -8   2      149.32      207.19     50.72 o 
 -10  -8   2        1.33       -8.28     15.32 o 
  -9  -8   2      135.23      142.01     27.46 o 
  -8  -8   2      129.08      185.92     29.62 o 
  -7  -8   2      411.01      365.86     34.36 o 
  -6  -8   2      264.55      262.97     46.97 o 
  -5  -8   2        0.25       -1.44      8.10 o 
  -4  -8   2     1056.07      926.82     68.65 o 
  -3  -8   2       95.29      116.01     31.26 o 
  -2  -8   2      166.23      125.20     30.50 o 
  -1  -8   2      538.83      549.69     48.88 o 
   0  -8   2     1667.35     1754.09     60.30 o 
   1  -8   2      120.32      139.21     15.82 o 
   2  -8   2     1914.95     1992.70     46.86 o 
   3  -8   2      304.49      311.18     19.18 o 
   4  -8   2       86.83      100.99     13.27 o 
   5  -8   2     1151.59     1063.87    162.78 o 
   6  -8   2      953.57      808.54    102.76 o 
   7  -8   2      268.60      252.33     19.66 o 
   8  -8   2       62.72       57.47     26.51 o 
   9  -8   2      905.83      756.26     72.18 o 
  10  -8   2        1.54       -2.15     18.39 o 
  11  -8   2      128.65      106.35     38.31 o 
  12  -8   2      102.27      101.60     42.14 o 
  13  -8   2        3.01      -12.26     21.91 o 
  14  -8   2       17.18       24.21     28.20 o 
 -11  -7   2        8.32       24.83     21.30 o 
 -10  -7   2       73.03      110.55     26.00 o 
  -9  -7   2      130.28      147.46     27.09 o 
  -8  -7   2       67.14       94.54     21.59 o 
  -7  -7   2        2.38        9.49     14.48 o 
  -6  -7   2     2444.73     2457.91     76.23 o 
  -5  -7   2      785.90      796.77     41.84 o 
  -4  -7   2      693.56      747.53     59.31 o 
  -3  -7   2     3344.63     3248.93    116.31 o 
  -2  -7   2     1507.80     1366.94     73.10 o 
  -1  -7   2      643.84      726.99     52.26 o 
   0  -7   2     1281.64     1262.29     44.99 o 
   1  -7   2      144.22      151.02     14.77 o 
   2  -7   2     1435.57     1604.86     39.16 o 
   3  -7   2      441.01      437.77     20.86 o 
   4  -7   2      472.07      358.98     65.32 o 
   5  -7   2       68.33       75.18     17.86 o 
   6  -7   2       91.68       99.59     13.46 o 
   7  -7   2       50.01       75.09     12.48 o 
   8  -7   2        0.08        2.76     14.56 o 
   9  -7   2      771.15      749.98     71.26 o 
  10  -7   2       83.72       89.34     34.94 o 
  11  -7   2       93.46       59.15     31.57 o 
  12  -7   2       24.81       26.97     25.75 o 
  13  -7   2        8.46      -13.49     16.09 o 
  14  -7   2       53.60       31.26     31.26 o 
 -12  -6   2        0.07       -4.44     21.30 o 
 -11  -6   2       15.75       20.23     21.45 o 
 -10  -6   2       40.23       48.02     17.52 o 
  -9  -6   2        1.35       17.66     11.75 o 
  -8  -6   2       11.03       20.90     11.15 o 
  -7  -6   2     1349.88     1316.17     56.71 o 
  -6  -6   2        1.08        2.04      9.18 o 
  -5  -6   2     3725.20     3834.70    110.80 o 
  -4  -6   2      420.39      457.59     43.98 o 
  -3  -6   2     6404.18     6585.52    156.46 o 
  -2  -6   2     3936.46     3974.54    115.70 o 
  -1  -6   2        7.06        0.61      7.66 o 
   0  -6   2      267.36      256.81     15.95 o 
   1  -6   2     2741.38     2770.74     48.19 o 
   2  -6   2     3648.22     3820.29    100.50 o 
   3  -6   2       63.67       60.59     13.67 o 
   4  -6   2      303.09      287.62     16.65 o 
   5  -6   2     2278.46     2380.89     99.99 o 
   6  -6   2     1032.24     1032.12     32.15 o 
   7  -6   2      241.80      249.23     18.60 o 
   8  -6   2     1670.47     1509.46     92.41 o 
   9  -6   2      571.10      500.19     56.39 o 
  10  -6   2      205.99      233.08     50.88 o 
  11  -6   2        1.33        4.44     16.86 o 
  12  -6   2        2.59        0.77     19.16 o 
  13  -6   2       92.11       51.03     32.18 o 
  14  -6   2        1.47       -2.76     22.22 o 
 -13  -5   2        0.31        2.45     24.06 o 
 -12  -5   2        0.06        1.38     22.22 o 
 -11  -5   2        0.06       26.51     22.83 o 
 -10  -5   2        7.12       15.36     13.03 o 
  -9  -5   2        7.72        3.80      9.94 o 
  -8  -5   2       63.14       69.41     18.00 o 
  -7  -5   2      106.56      142.40     23.28 o 
  -6  -5   2     1960.67     1901.27     62.00 o 
  -5  -5   2     1909.04     1932.18     61.22 o 
  -4  -5   2     5049.76     5708.20    141.29 o 
  -3  -5   2      773.94      724.23     48.27 o 
  -2  -5   2     2596.26     2681.62     87.81 o 
  -1  -5   2       21.99       34.79     13.18 o 
   0  -5   2      274.40      261.43     14.47 o 
   1  -5   2     1211.24     1200.29     38.02 o 
   2  -5   2        0.02        0.75      2.86 o 
   3  -5   2      931.39      901.88     25.22 o 
   4  -5   2     4161.94     3758.67    440.15 o 
   5  -5   2      362.00      294.80     53.58 o 
   6  -5   2      929.72     1027.18     76.55 o 
   7  -5   2       61.29       69.06     14.42 o 
   8  -5   2      618.86      603.49     33.98 o 
   9  -5   2      785.72      804.23     70.19 o 
  10  -5   2        1.02      -10.57     13.79 o 
  11  -5   2     1739.39     1630.67    111.10 o 
  12  -5   2        9.30       12.11     24.52 o 
  13  -5   2       12.18        5.67     23.75 o 
  14  -5   2       91.06      129.95     48.88 o 
 -14  -4   2      132.31      209.79     55.47 o 
 -13  -4   2      371.76      414.37     72.18 o 
 -12  -4   2      463.96      446.09     70.80 o 
 -11  -4   2        0.21        2.45     17.93 o 
 -10  -4   2       23.54       31.84     14.10 o 
  -9  -4   2        1.77        0.63      9.05 o 
  -8  -4   2       36.59       21.17     11.10 o 
  -7  -4   2       10.59       16.53     10.13 o 
  -6  -4   2      218.69      230.25     24.76 o 
  -5  -4   2     2397.97     2413.87     62.47 o 
  -4  -4   2     4627.69     5036.79    247.87 o 
  -3  -4   2    16032.75    17927.90    233.08 o 
  -2  -4   2      890.13      779.55     43.67 o 
  -1  -4   2    18793.82    18343.65    217.61 o 
   0  -4   2      507.00      485.27     21.74 o 
   1  -4   2       35.83       21.30     14.23 o 
   2  -4   2      128.22      114.73     10.82 o 
   3  -4   2     3309.74     3307.17     48.73 o 
   4  -4   2     1186.79     1288.37     29.23 o 
   5  -4   2      347.53      339.56     21.87 o 
   6  -4   2     2567.56     2780.01    101.60 o 
   7  -4   2      783.57      797.61     49.73 o 
   8  -4   2        0.32       -1.04      6.89 o 
   9  -4   2       79.84       55.17     24.52 o 
  10  -4   2      171.04      165.96     41.99 o 
  11  -4   2      166.43      143.90     42.60 o 
  12  -4   2       14.62        5.98     19.77 o 
  13  -4   2      288.68      371.62     69.73 o 
  14  -4   2      118.32       97.31     42.14 o 
 -14  -3   2       71.71       45.82     34.02 o 
 -13  -3   2      121.63      137.15     46.13 o 
 -12  -3   2      101.31      102.83     37.70 o 
 -11  -3   2      224.70      186.04     46.13 o 
 -10  -3   2       31.42       22.47     12.83 o 
  -9  -3   2      570.16      531.98     36.76 o 
  -8  -3   2        0.62        5.62      9.14 o 
  -7  -3   2     2110.56     2138.12     63.57 o 
  -6  -3   2      230.13      234.90     23.22 o 
  -5  -3   2     4218.31     4091.49     77.46 o 
  -4  -3   2      292.08      343.85     21.27 o 
  -3  -3   2     1012.20      953.64     46.13 o 
  -2  -3   2    26595.05    27588.11    268.79 o 
  -1  -3   2    33695.64    33393.00    295.46 o 
   0  -3   2       45.60       34.50      7.00 o 
   1  -3   2      175.10      149.14      8.72 o 
   2  -3   2     1806.12     1801.71     45.61 o 
   3  -3   2      374.24      402.20     20.26 o 
   4  -3   2     2404.27     2474.75    126.50 o 
   5  -3   2     1575.81     1614.52     45.58 o 
   6  -3   2        9.99       19.09      8.57 o 
   7  -3   2       31.47       42.52     12.01 o 
   8  -3   2       76.39       67.98     15.40 o 
   9  -3   2      165.64      217.45     45.67 o 
  10  -3   2       42.83       20.08     19.77 o 
  11  -3   2      152.93      176.84     47.20 o 
  12  -3   2      234.65      262.20     56.55 o 
  13  -3   2      217.93      218.99     55.17 o 
  14  -3   2       58.57       30.96     29.42 o 
 -14  -2   2       67.96       49.04     35.71 o 
 -13  -2   2       43.05       37.54     27.43 o 
 -12  -2   2      688.77      585.70     68.04 o 
 -11  -2   2        6.86       -0.15     18.08 o 
 -10  -2   2      633.56      645.62     63.14 o 
  -9  -2   2      475.10      443.27     36.93 o 
  -8  -2   2      314.91      261.28     30.73 o 
  -7  -2   2      267.12      269.33     23.81 o 
  -6  -2   2      579.24      548.85     29.03 o 
  -5  -2   2       22.17       20.48      8.02 o 
  -4  -2   2    10880.50    11293.75    240.90 o 
  -3  -2   2      139.28      114.52     12.18 o 
  -2  -2   2    67394.84    65515.00    472.15 o 
  -1  -2   2      575.65      481.49     24.98 o 
   0  -2   2    12126.84    11691.15    168.64 o 
   1  -2   2    28018.87    27807.18    165.16 o 
   2  -2   2     4488.74     4348.93     97.85 o 
   3  -2   2     1771.07     1710.81     74.17 o 
   4  -2   2      813.65      835.10     30.14 o 
   5  -2   2       89.50       73.48     12.58 o 
   6  -2   2     3493.86     3834.90    151.33 o 
   7  -2   2     2159.31     2184.98    143.90 o 
   8  -2   2     1664.88     1570.46    206.96 o 
   9  -2   2        4.54        8.84      8.53 o 
  10  -2   2        3.24       -1.84     14.86 o 
  11  -2   2       93.47       81.22     33.71 o 
  12  -2   2      164.71      178.53     48.27 o 
  13  -2   2       75.21      103.75     42.45 o 
  14  -2   2       90.49      163.66     50.26 o 
 -14  -1   2       63.42       51.18     35.55 o 
 -13  -1   2       76.13       70.80     34.48 o 
 -12  -1   2      175.16      205.81     50.26 o 
 -11  -1   2       11.60       40.15     24.83 o 
 -10  -1   2      141.37      168.88     41.53 o 
  -9  -1   2      719.47      719.20     38.61 o 
  -8  -1   2      291.98      279.44     24.92 o 
  -7  -1   2      135.92      116.38     17.25 o 
  -6  -1   2      966.00      914.04     34.98 o 
  -5  -1   2      617.74      626.18     29.96 o 
  -4  -1   2    37831.11    37531.13    382.27 o 
  -3  -1   2       35.19       51.11      8.06 o 
  -2  -1   2     3423.36     3315.29     59.92 o 
  -1  -1   2     2864.43     2728.36     51.18 o 
   0  -1   2     1193.11     1154.23     23.02 o 
   1  -1   2      846.89      755.64     20.37 o 
   2  -1   2     3896.05     3684.58    115.39 o 
   3  -1   2     4548.54     4722.71    164.43 o 
   4  -1   2      202.96      241.62     16.87 o 
   5  -1   2     1456.64     1411.03     43.07 o 
   6  -1   2       76.23       66.54     13.53 o 
   7  -1   2      210.11      171.44     21.17 o 
   8  -1   2      239.86      239.77     24.65 o 
   9  -1   2        1.14        2.44      9.02 o 
  10  -1   2        5.29       16.40     19.46 o 
  11  -1   2       13.31       24.67     21.91 o 
  12  -1   2      257.65      266.03     57.47 o 
  13  -1   2        1.55       20.69     23.45 o 
  14  -1   2      109.59       90.41     40.00 o 
 -15   0   2       55.86       40.76     34.94 o 
 -13   0   2        0.69       -5.36     20.38 o 
 -12   0   2      200.54      198.45     48.27 o 
 -11   0   2        1.62        3.83     15.63 o 
 -10   0   2      309.73      348.02     54.71 o 
  -9   0   2     1696.92     1804.89     57.20 o 
  -8   0   2      289.78      297.59     24.04 o 
  -7   0   2      931.11      883.10     34.91 o 
  -6   0   2     1049.80     1034.96     34.50 o 
  -5   0   2     3597.95     3655.44    181.82 o 
  -4   0   2        0.00        5.39      4.42 o 
  -3   0   2     9774.95     9523.53     82.07 o 
  -2   0   2    42136.27    41225.12    806.83 o 
   0   0   2    16689.78    16713.59    115.75 o 
   1   0   2    40284.17    40741.87   1505.86 o 
   2   0   2     9930.38     9989.01    165.66 o 
   3   0   2      318.23      294.97     17.01 o 
   4   0   2     2692.17     2697.16     55.51 o 
   5   0   2     2482.73     2445.59     96.08 o 
   6   0   2      403.16      419.14     26.88 o 
   7   0   2      390.33      422.59     28.91 o 
   8   0   2     2338.74     2542.30     73.28 o 
   9   0   2      354.98      344.67     31.86 o 
  10   0   2       87.06      108.96     33.71 o 
  11   0   2      462.11      481.49     67.58 o 
  12   0   2        0.03       -7.36     20.53 o 
  13   0   2       49.58       75.55     37.54 o 
  14   0   2        5.89       29.42     30.80 o 
 -15   1   2        0.11        9.96     28.35 o 
 -14   1   2        0.63      -14.25     20.38 o 
 -13   1   2        3.88       -2.15     20.69 o 
 -12   1   2      256.27      264.81     55.17 o 
 -11   1   2       61.14       58.23     26.82 o 
 -10   1   2       23.42       25.44     20.08 o 
  -9   1   2       70.10       77.85     26.97 o 
  -8   1   2       72.39       81.64     13.85 o 
  -7   1   2       32.92       57.11     11.11 o 
  -6   1   2     1438.06     1450.84     36.73 o 
  -5   1   2       69.61      114.14     10.56 o 
  -4   1   2     5038.31     5193.00    146.65 o 
  -3   1   2     3688.38     3214.45     72.02 o 
  -2   1   2      924.39      756.72     28.04 o 
  -1   1   2     1431.44     1411.69     29.27 o 
   0   1   2     3344.75     3300.30     39.82 o 
   1   1   2     1568.12     1501.39     32.03 o 
   2   1   2      244.38      295.46     23.14 o 
   3   1   2    36279.88    36721.60    229.60 o 
   4   1   2      318.47      324.54     20.26 o 
   5   1   2     1226.19     1215.38     41.83 o 
   6   1   2      365.71      318.02     24.46 o 
   7   1   2       78.77       88.98     17.55 o 
   8   1   2      767.85      841.82     43.99 o 
   9   1   2       27.85       20.16     12.95 o 
  10   1   2       32.02       14.09     11.25 o 
  11   1   2       13.11       37.70     24.98 o 
  12   1   2       83.62      134.70     42.76 o 
  13   1   2      124.31      152.78     47.97 o 
 -15   2   2        0.03       19.92     31.26 o 
 -14   2   2       10.00       18.85     25.75 o 
 -13   2   2        1.37       21.45     24.52 o 
 -12   2   2        0.79       -0.31     18.85 o 
 -11   2   2       96.31       92.87     31.87 o 
 -10   2   2      142.23      127.35     34.63 o 
  -9   2   2     1074.29     1006.05     72.64 o 
  -8   2   2     2416.70     2632.34    136.31 o 
  -7   2   2     4447.44     4955.47    189.95 o 
  -6   2   2       48.73       62.05      8.08 o 
  -5   2   2      532.08      647.31     68.27 o 
  -4   2   2     4591.19     4534.35     99.46 o 
  -3   2   2     5236.65     4988.26     91.03 o 
  -2   2   2    33062.84    31842.93    524.48 o 
  -1   2   2    11155.13    10843.37    224.50 o 
   0   2   2      477.22      392.60     15.96 o 
   1   2   2    67640.36    67135.62    335.97 o 
   2   2   2      112.35      131.83     18.77 o 
   3   2   2     5938.37     6379.25    125.81 o 
   4   2   2       88.00       91.93     13.79 o 
   5   2   2     1080.43     1084.72     40.62 o 
   6   2   2     1131.66     1137.96     45.09 o 
   7   2   2       56.05       49.04     14.62 o 
   8   2   2      345.44      363.89     32.18 o 
   9   2   2      692.57      643.94     41.90 o 
  10   2   2       21.60       23.20     12.81 o 
  11   2   2      232.52      239.37     52.26 o 
  12   2   2       59.27       41.68     28.20 o 
  13   2   2      108.58      148.03     47.05 o 
 -15   3   2       55.50       64.21     35.86 o 
 -14   3   2        8.04       25.44     29.88 o 
 -13   3   2        0.11      -13.64     19.62 o 
 -12   3   2      113.88      118.00     39.23 o 
 -11   3   2        0.15       -5.52     14.40 o 
 -10   3   2      285.51      298.06     51.64 o 
  -9   3   2        9.94       13.95     16.09 o 
  -8   3   2       13.41        9.81     13.18 o 
  -7   3   2      222.20      255.63     14.30 o 
  -6   3   2     2061.42     2271.08     86.74 o 
  -5   3   2     3539.45     3792.49    102.21 o 
  -4   3   2      565.13      599.80     36.32 o 
  -3   3   2     2117.45     2195.89     58.23 o 
  -2   3   2      495.69      403.27     12.78 o 
  -1   3   2      156.62      115.15      6.88 o 
   0   3   2    39944.84    40266.82    827.60 o 
   1   3   2    20304.13    21480.42    123.97 o 
   2   3   2      375.06      361.75     17.32 o 
   3   3   2        0.00       12.11      6.18 o 
   4   3   2     3526.72     2687.90    702.85 o 
   5   3   2      248.67      277.77     22.05 o 
   6   3   2     2571.26     2555.19     68.87 o 
   7   3   2      109.54      133.61     22.22 o 
   8   3   2      868.53      823.61     45.63 o 
   9   3   2       64.79       65.36     17.78 o 
  10   3   2      106.84      148.08     27.39 o 
  11   3   2        0.16       -0.92     20.23 o 
  12   3   2       41.59       36.47     27.58 o 
 -15   4   2       15.08       20.99     29.42 o 
 -14   4   2        0.33        1.69     25.44 o 
 -13   4   2      412.65      377.44     71.11 o 
 -12   4   2        2.50      -13.03     17.47 o 
 -11   4   2       11.23       22.68     22.83 o 
 -10   4   2      137.00      148.80     39.38 o 
  -9   4   2      130.96       99.92     30.34 o 
  -8   4   2      596.79      568.23     52.41 o 
  -7   4   2     2625.99     2703.08    103.75 o 
  -6   4   2      229.39      237.68     33.71 o 
  -5   4   2     4921.71     5451.89    303.27 o 
  -4   4   2     3579.50     3520.22    120.60 o 
  -3   4   2        1.51        8.18      3.60 o 
  -2   4   2       40.58       32.78      9.07 o 
  -1   4   2      951.88      919.16     26.95 o 
   0   4   2    22450.43    22356.62    256.61 o 
   1   4   2      435.38      394.75     15.28 o 
   2   4   2    17089.24    17727.68    183.89 o 
   3   4   2     7639.78     7840.02     97.49 o 
   4   4   2      531.61      432.47     80.84 o 
   5   4   2       13.93       18.52      8.50 o 
   6   4   2      141.51      152.28     21.98 o 
   7   4   2       26.36       30.31     13.60 o 
   8   4   2      200.99      232.09     30.17 o 
   9   4   2       50.42       47.63     16.97 o 
  10   4   2        3.28        6.85     11.67 o 
 -15   5   2        0.48      -12.11     26.05 o 
 -14   5   2       12.70       28.50     26.36 o 
 -13   5   2       60.30       59.92     32.79 o 
 -12   5   2      305.06      314.76     60.07 o 
 -11   5   2      179.04      142.67     39.84 o 
 -10   5   2      210.11      223.74     48.12 o 
  -9   5   2     1607.92     1444.33     87.96 o 
  -8   5   2        0.00       -1.07     12.57 o 
  -7   5   2     1262.23     1328.47     74.17 o 
  -6   5   2      202.44      215.80     11.96 o 
  -5   5   2     5493.12     5961.64    211.08 o 
  -4   5   2      318.41      323.78     22.32 o 
  -3   5   2       49.09       49.18      7.47 o 
  -2   5   2      723.82      662.02     20.18 o 
  -1   5   2      272.51      240.95     12.17 o 
   0   5   2        1.61        1.61      5.98 o 
   1   5   2     3720.36     4045.35     76.33 o 
   2   5   2       38.56       43.16      9.18 o 
   3   5   2     3693.40     3832.47     69.41 o 
   4   5   2     2613.80     2531.56     61.62 o 
   5   5   2     1276.46     1227.95     74.48 o 
   6   5   2       55.49       50.31     14.31 o 
   7   5   2       85.49       94.30     19.99 o 
   8   5   2        5.38       22.58     12.92 o 
   9   5   2        1.32        8.50     11.75 o 
  10   5   2        8.33        1.99     17.93 o 
  11   5   2        5.09       14.25     19.92 o 
 -15   6   2        2.00      -21.15     22.83 o 
 -14   6   2       14.12       18.70     27.89 o 
 -13   6   2      182.56      191.56     51.34 o 
 -12   6   2      235.10      241.21     54.71 o 
 -11   6   2        1.04       18.08     20.99 o 
 -10   6   2        0.09       13.95     20.23 o 
  -9   6   2     1981.90     1933.48    102.67 o 
  -8   6   2      760.71      780.47     61.91 o 
  -6   6   2     2073.85     2272.27     78.52 o 
  -5   6   2        0.00       11.27      5.10 o 
  -4   6   2      165.16      169.36     12.98 o 
  -3   6   2     3927.15     4124.73     72.71 o 
  -2   6   2     2463.48     2541.97     42.90 o 
  -1   6   2      780.38      773.98     23.11 o 
   0   6   2       18.53       13.54      7.53 o 
   1   6   2     4920.69     5027.93     92.05 o 
   2   6   2     7799.64     8044.44    102.83 o 
   3   6   2      868.53      871.18     64.13 o 
   4   6   2     4687.90     4832.34     88.85 o 
   5   6   2      335.24      326.00     27.12 o 
   6   6   2      822.68      903.53     70.49 o 
   7   6   2       10.85       15.11     11.00 o 
   8   6   2        8.28       39.38     22.07 o 
   9   6   2      176.54      169.33     44.44 o 
  10   6   2        1.59        8.89     19.92 o 
  11   6   2        0.00      -15.78     17.78 o 
 -15   7   2        0.24       22.07     31.87 o 
 -14   7   2        5.67        3.52     25.13 o 
 -13   7   2      247.59      258.52     59.92 o 
 -12   7   2       62.23       63.90     31.57 o 
 -11   7   2     1018.11      988.58     84.28 o 
 -10   7   2        4.97       19.31     19.92 o 
  -9   7   2       75.81      101.14     31.72 o 
  -8   7   2     1174.23     1111.44    138.23 o 
  -7   7   2        4.91       35.35     11.98 o 
  -6   7   2      298.87      308.05     16.78 o 
  -5   7   2       40.33       72.49     15.10 o 
  -4   7   2      589.37      568.82     32.61 o 
  -3   7   2     1589.91     1756.34     39.22 o 
  -2   7   2      210.38      218.38     15.16 o 
  -1   7   2     1483.78     1500.97     34.98 o 
   0   7   2      654.19      683.20     35.00 o 
   1   7   2     2493.31     2513.76     96.85 o 
   2   7   2     2399.17     2499.31     56.25 o 
   3   7   2      356.73      399.52     25.30 o 
   4   7   2      286.36      287.63     48.35 o 
   5   7   2     2167.77     2168.18     65.30 o 
   6   7   2        6.94        3.68     16.70 o 
   7   7   2      106.14       88.73     31.57 o 
   8   7   2      110.47      152.94     41.99 o 
   9   7   2      101.90       99.46     34.63 o 
  10   7   2       53.73       62.98     30.04 o 
  11   7   2        3.46       -7.97     20.99 o 
 -15   8   2       61.53       74.78     40.30 o 
 -14   8   2        3.57      -22.99     23.60 o 
 -13   8   2       21.25       51.80     35.09 o 
 -12   8   2      283.16      280.74     58.85 o 
 -11   8   2       15.27        9.72     12.76 o 
 -10   8   2      125.08      133.42     25.57 o 
  -9   8   2      315.24      296.31     33.77 o 
  -8   8   2      795.87      771.88     43.20 o 
  -7   8   2     3832.37     3686.92     95.09 o 
  -6   8   2     1487.50     1624.16     95.70 o 
  -5   8   2       46.23       67.71     11.03 o 
  -4   8   2      756.48      808.77     63.37 o 
  -3   8   2     2362.16     2347.15     48.55 o 
  -2   8   2      627.64      638.37     25.34 o 
  -1   8   2     1692.44     1798.70     41.31 o 
   0   8   2      129.43      172.43     22.92 o 
   1   8   2       67.42       55.02     15.29 o 
   2   8   2       31.96       50.47     11.83 o 
   3   8   2     1864.49     1936.24     99.46 o 
   4   8   2      159.99      131.48     34.48 o 
   5   8   2      570.91      569.30     60.07 o 
   6   8   2      680.85      657.42     66.81 o 
   7   8   2       30.88       47.20     26.20 o 
   8   8   2       25.01       37.24     25.59 o 
   9   8   2        0.47       10.73     20.84 o 
  10   8   2       29.94        7.51     20.38 o 
  11   8   2       81.05       51.34     29.73 o 
 -14   9   2       95.09      138.07     46.74 o 
 -13   9   2      135.93      160.75     48.88 o 
 -12   9   2        3.63      -15.63     17.78 o 
 -11   9   2       35.10       46.86     17.34 o 
 -10   9   2       44.23       33.89     15.49 o 
  -9   9   2      239.91      242.11     31.89 o 
  -8   9   2       63.92       68.47     18.09 o 
  -7   9   2      219.09      231.09     28.41 o 
  -6   9   2      760.08      715.29     50.80 o 
  -5   9   2      602.16      609.61     38.83 o 
  -4   9   2       95.43      102.99     14.16 o 
  -3   9   2     1098.83     1139.79     55.06 o 
  -2   9   2       94.06      114.25     14.27 o 
  -1   9   2      401.43      382.56     29.76 o 
   0   9   2     1156.24     1074.02     49.90 o 
   1   9   2       30.87       19.55     13.18 o 
   2   9   2      748.50      826.45     66.35 o 
   3   9   2       12.00       23.75     17.32 o 
   4   9   2      198.82      198.60     44.75 o 
   5   9   2       52.05       67.73     29.12 o 
   6   9   2      755.27      799.94     76.62 o 
   7   9   2       23.82       15.17     21.15 o 
   8   9   2       42.80       89.95     37.09 o 
   9   9   2        1.76       12.26     19.16 o 
  10   9   2       87.64       78.15     36.17 o 
 -14  10   2        2.72       18.24     30.80 o 
 -13  10   2       30.14        9.35     23.75 o 
 -12  10   2      192.70      127.96     43.37 o 
 -11  10   2       24.20       40.00     26.20 o 
 -10  10   2      222.20      182.64     29.75 o 
  -9  10   2     1443.03     1347.66     62.26 o 
  -8  10   2       39.76       34.30     13.83 o 
  -7  10   2       38.73       38.76     13.58 o 
  -6  10   2       88.50       90.55     14.41 o 
  -5  10   2     1062.17     1062.83     47.96 o 
  -4  10   2      446.19      461.77     25.02 o 
  -3  10   2      678.10      702.63     33.81 o 
  -2  10   2       25.34       33.78      9.87 o 
  -1  10   2      120.87      114.58     22.99 o 
   0  10   2       47.76       60.19     17.17 o 
   1  10   2      978.70      892.56     50.03 o 
   2  10   2       60.40       64.52     25.75 o 
   3  10   2      135.45      109.26     34.02 o 
   4  10   2       20.33       24.06     21.30 o 
   5  10   2      316.87      283.81     55.01 o 
   6  10   2       13.43       50.11     28.20 o 
   7  10   2        2.27        6.13     19.00 o 
   8  10   2       25.82        6.59     20.99 o 
   9  10   2        5.07       29.88     27.89 o 
 -14  11   2        0.13        3.68     22.22 o 
 -13  11   2      108.71      139.91     47.05 o 
 -12  11   2      213.78      244.73     57.62 o 
 -11  11   2      163.42      151.87     44.29 o 
 -10  11   2       34.72       38.80     15.33 o 
  -9  11   2      304.14      310.05     37.17 o 
  -8  11   2      738.39      709.17     45.12 o 
  -7  11   2      520.78      483.12     36.46 o 
  -6  11   2       32.79       31.27     13.38 o 
  -5  11   2      195.85      211.88     21.40 o 
  -4  11   2      142.38      140.38     18.23 o 
  -3  11   2      225.84      222.40     21.33 o 
  -2  11   2      892.42      902.78     48.69 o 
  -1  11   2      570.73      584.64     40.25 o 
   0  11   2      304.50      311.66     35.94 o 
   1  11   2       91.27       94.45     22.05 o 
   2  11   2     1104.09     1077.77     83.82 o 
   3  11   2       46.70       63.60     29.12 o 
   4  11   2       73.47       75.86     32.03 o 
   5  11   2        5.04       27.58     22.22 o 
   6  11   2      100.58      113.09     39.69 o 
   7  11   2        0.01       24.21     25.29 o 
   8  11   2       23.97       18.39     24.52 o 
   9  11   2       10.06       18.39     27.58 o 
 -13  12   2       28.76        7.20     28.04 o 
 -12  12   2        2.48       -6.13     22.37 o 
 -11  12   2       25.66       26.66     27.28 o 
 -10  12   2       16.34       16.35     13.30 o 
  -9  12   2      181.26      238.86     33.65 o 
  -8  12   2        0.08       -0.67     10.16 o 
  -7  12   2      448.67      426.81     35.59 o 
  -6  12   2       53.16       39.95     15.34 o 
  -5  12   2       89.53      100.20     18.46 o 
  -4  12   2       55.70       40.64     11.55 o 
  -3  12   2       12.07       29.75     13.03 o 
  -2  12   2        1.76       15.55     11.77 o 
  -1  12   2        6.85        3.46     11.24 o 
   0  12   2        4.40       24.42     14.09 o 
   1  12   2       64.92       81.37     30.65 o 
   2  12   2      263.62      263.58     53.02 o 
   3  12   2       44.69       66.66     29.73 o 
   4  12   2        3.98       -5.98     16.09 o 
   5  12   2       74.30       89.95     36.63 o 
   6  12   2        3.11       14.25     22.68 o 
   7  12   2      105.97       75.55     38.46 o 
   8  12   2       37.90       34.17     28.81 o 
 -13  13   2        5.13       10.42     26.51 o 
 -12  13   2        0.92       17.01     25.75 o 
 -11  13   2        0.35       22.68     24.21 o 
 -10  13   2        0.98       11.80     22.22 o 
  -9  13   2        9.30       32.22     15.86 o 
  -8  13   2        0.59       24.51     13.84 o 
  -7  13   2      214.37      215.00     32.02 o 
  -6  13   2      798.18      810.46     65.90 o 
  -5  13   2      137.45      175.17     27.42 o 
  -4  13   2       25.01       19.27     12.51 o 
  -3  13   2      466.81      455.93     40.34 o 
  -2  13   2       63.68       72.62     20.83 o 
  -1  13   2      260.97      252.51     35.80 o 
   0  13   2        0.26       -0.53     11.23 o 
   1  13   2      177.45      163.05     43.21 o 
   2  13   2       43.62       49.50     28.35 o 
   3  13   2       27.61       44.90     28.81 o 
   4  13   2      172.29      130.41     44.59 o 
   5  13   2        9.55       20.23     22.37 o 
   6  13   2        4.53        0.00     21.15 o 
   7  13   2       46.87       71.72     37.54 o 
 -12  14   2       15.33       38.16     29.42 o 
 -11  14   2       17.81       29.27     30.19 o 
 -10  14   2      137.62      189.72     49.65 o 
  -9  14   2      110.98      171.26     30.33 o 
  -8  14   2       39.28       25.61     15.43 o 
  -7  14   2      140.23      142.82     39.84 o 
  -6  14   2      806.14      787.68     73.86 o 
  -5  14   2      288.54      269.86     52.72 o 
  -4  14   2      370.65      400.10     42.11 o 
  -3  14   2      181.85      207.54     32.85 o 
  -2  14   2      221.50      215.96     34.58 o 
  -1  14   2        5.64        9.57     12.72 o 
   0  14   2      317.63      312.69     42.85 o 
   1  14   2        0.70        2.76     17.78 o 
   2  14   2        2.86        4.44     20.69 o 
   3  14   2      131.71      129.64     45.21 o 
   4  14   2      482.41      519.19     83.82 o 
   5  14   2      168.42      247.95     64.36 o 
   6  14   2        0.82       -3.06     25.90 o 
 -11  15   2        1.89       35.86     28.04 o 
  -8  15   2       37.71       78.31     30.80 o 
  -7  15   2       10.90       23.45     22.99 o 
  -6  15   2       11.45       11.95     20.38 o 
  -5  15   2        0.06       17.32     20.53 o 
  -4  15   2      222.71      219.74     34.78 o 
  -3  15   2      101.40       95.87     25.43 o 
  -2  15   2      191.53      201.11     34.89 o 
  -1  15   2        1.62       12.20     15.12 o 
   0  15   2      112.92      144.20     43.83 o 
   1  15   2      164.50      168.88     49.96 o 
   2  15   2       47.64       43.21     33.87 o 
   3  15   2        8.14        7.66     27.12 o 
   4  15   2        5.36      -20.99     22.53 o 
  -8  16   2       23.55       26.20     23.45 o 
  -7  16   2       22.33       51.34     28.20 o 
  -6  16   2        0.96       11.95     17.78 o 
  -5  16   2       10.22       -4.60     18.54 o 
  -4  16   2     1035.42     1078.92     64.84 o 
  -3  16   2        1.41       -1.63     14.77 o 
  -2  16   2       12.35       12.39     15.00 o 
  -1  16   2        0.39       21.21     18.41 o 
   0  16   2        3.15        2.76     20.84 o 
   1  16   2      107.90      119.22     46.28 o 
   2  16   2      422.19      409.32     79.69 o 
   3  16   2       19.98       26.97     31.42 o 
  -7  17   2        0.09        5.21     22.22 o 
  -6  17   2        3.06       13.95     24.06 o 
  -5  17   2       12.38       25.90     26.20 o 
  -4  17   2       36.96       33.56     28.96 o 
  -3  17   2       14.92       19.94     18.96 o 
  -2  17   2      104.65      125.54     31.45 o 
  -1  17   2        0.53      -21.61     21.91 o 
   0  17   2       37.51       12.72     32.95 o 
   1  17   2        2.44       -5.06     27.58 o 
  -6  18   2        9.70       17.47     26.97 o 
  -5  18   2       54.41       62.83     37.85 o 
  -4  18   2        4.07       -4.29     25.59 o 
  -3  18   2       20.09       35.53     23.05 o 
  -2  18   2      215.83      221.59     65.13 o 
   2 -18   3       28.17      -19.92     30.50 o 
   3 -18   3        0.16      -19.16     28.81 o 
  -2 -17   3        0.02      -17.62     32.18 o 
  -1 -17   3        9.89       27.43     35.55 o 
   0 -17   3       78.08       65.13     41.22 o 
   1 -17   3        2.79        3.83     26.51 o 
   2 -17   3      319.52      359.66     70.80 o 
   3 -17   3        1.65       -4.14     21.45 o 
   4 -17   3       51.09       53.94     34.17 o 
   7 -17   3        0.07       -9.65     17.01 o 
  -4 -16   3        3.24       17.16     31.72 o 
  -3 -16   3        4.40       -8.58     29.73 o 
  -2 -16   3        2.57       -4.29     28.20 o 
  -1 -16   3       19.21        9.50     29.42 o 
   0 -16   3      233.97      245.96     59.46 o 
   1 -16   3        0.76       10.27     23.14 o 
   2 -16   3       13.45       -6.28     19.16 o 
   3 -16   3       22.22       19.16     23.91 o 
   4 -16   3       13.62        8.12     18.85 o 
   5 -16   3       45.85       80.91     33.56 o 
   6 -16   3       12.93        1.69     23.91 o 
   7 -16   3        8.52       -1.38     22.83 o 
   8 -16   3       17.12       36.63     33.87 o 
   9 -16   3       82.61      102.67     45.05 o 
  -6 -15   3        0.00       43.06     28.50 o 
  -5 -15   3       15.88       33.87     26.97 o 
  -4 -15   3        0.23        8.28     29.12 o 
  -3 -15   3        7.82       -5.82     24.67 o 
  -2 -15   3        3.20        1.99     22.68 o 
  -1 -15   3        0.02       -9.81     17.78 o 
   0 -15   3        9.95       35.71     23.60 o 
   1 -15   3        2.21        0.00     20.84 o 
   2 -15   3      413.40      420.35     66.20 o 
   3 -15   3      651.58      606.13     47.12 o 
   4 -15   3       62.69       63.29     20.59 o 
   5 -15   3       18.09       16.45     17.93 o 
   6 -15   3       43.59       24.21     25.13 o 
   7 -15   3        1.04        9.19     24.67 o 
   8 -15   3       14.71       24.06     29.73 o 
   9 -15   3        9.36       17.78     32.64 o 
  10 -15   3      114.53      113.86     46.43 o 
  -7 -14   3        2.85       -3.98     18.39 o 
  -6 -14   3       35.88       21.15     23.45 o 
  -5 -14   3       79.42      132.71     42.14 o 
  -4 -14   3      142.46      159.83     48.88 o 
  -3 -14   3       31.09       41.38     31.72 o 
  -2 -14   3       80.37       87.35     36.93 o 
  -1 -14   3       29.97       32.95     24.52 o 
   0 -14   3        0.86       20.38     22.07 o 
   1 -14   3       47.35       47.66     26.05 o 
   2 -14   3       85.36       74.02     30.04 o 
   3 -14   3       47.31       50.18     15.11 o 
   4 -14   3      152.95      170.35     23.93 o 
   5 -14   3        0.19      -13.75      9.17 o 
   6 -14   3       16.32        9.96     22.53 o 
   7 -14   3        0.12        9.65     24.98 o 
   8 -14   3       27.41        6.59     25.13 o 
   9 -14   3      317.79      346.18     69.73 o 
  10 -14   3       82.70       97.92     43.67 o 
  11 -14   3       55.10       93.33     38.77 o 
  -8 -13   3       17.38       38.77     28.81 o 
  -7 -13   3       14.42       11.49     21.30 o 
  -6 -13   3        2.19        8.73     19.16 o 
  -5 -13   3       97.41       81.53     35.25 o 
  -4 -13   3        1.34       -4.75     14.40 o 
  -3 -13   3        3.06      -11.19     15.48 o 
  -2 -13   3       94.53      115.09     38.62 o 
  -1 -13   3       15.47        5.36     16.55 o 
   0 -13   3      131.69      128.11     38.46 o 
   1 -13   3        0.03       -2.61     14.40 o 
   2 -13   3       89.48      113.32     18.93 o 
   3 -13   3     1407.73     1288.51     49.95 o 
   4 -13   3        8.31       12.32     10.92 o 
   5 -13   3      191.58      197.89     31.75 o 
   6 -13   3       17.49       22.37     24.83 o 
   7 -13   3       82.11       86.74     34.33 o 
   8 -13   3      100.78      104.82     38.62 o 
   9 -13   3       25.04       57.47     34.17 o 
  10 -13   3        5.53       11.19     24.37 o 
  11 -13   3       49.24       36.01     30.50 o 
  -9 -12   3        1.45        6.90     21.30 o 
  -8 -12   3        2.75      -14.56     16.09 o 
  -7 -12   3        6.42       13.49     19.77 o 
  -6 -12   3       18.62       15.63     19.31 o 
  -5 -12   3        5.63        9.04     17.32 o 
  -4 -12   3      154.37      157.54     42.76 o 
  -3 -12   3       23.83       32.03     23.45 o 
  -2 -12   3       85.42       72.18     29.73 o 
  -1 -12   3        2.26       14.40     16.86 o 
   0 -12   3       19.34       11.19     16.86 o 
   1 -12   3      790.22      808.98     69.88 o 
   2 -12   3        6.78        6.65      8.59 o 
   3 -12   3      131.15      126.77     18.41 o 
   4 -12   3      609.07      623.28     33.66 o 
   5 -12   3       30.00       24.05     14.60 o 
   6 -12   3      337.44      301.57     34.97 o 
   7 -12   3      652.25      815.41     76.62 o 
   8 -12   3      233.53      238.60     54.71 o 
   9 -12   3        0.16       -2.76     20.84 o 
  10 -12   3      145.45      134.55     45.67 o 
  11 -12   3      129.83      127.96     44.90 o 
  12 -12   3        6.98       -1.07     24.52 o 
 -10 -11   3       31.62       43.06     31.26 o 
  -9 -11   3        3.71       35.40     25.44 o 
  -8 -11   3       95.74       91.95     36.01 o 
  -7 -11   3      110.33       92.56     34.17 o 
  -6 -11   3       63.58      119.07     40.00 o 
  -5 -11   3       61.25       75.55     32.03 o 
  -4 -11   3       12.82      -10.57     12.41 o 
  -3 -11   3      239.49      350.32     57.62 o 
  -2 -11   3      200.52      264.50     49.19 o 
  -1 -11   3      419.06      427.70     58.39 o 
   0 -11   3       66.63       41.84     21.61 o 
   1 -11   3        0.68      -16.09     11.34 o 
   2 -11   3      220.41      210.37     22.59 o 
   3 -11   3       56.82       59.25     13.15 o 
   4 -11   3      267.01      282.32     25.32 o 
   5 -11   3      311.67      329.82     32.23 o 
   6 -11   3      162.26      201.76     30.57 o 
   7 -11   3      645.49      603.02     64.36 o 
   8 -11   3      304.40      295.46     55.47 o 
   9 -11   3       38.60       50.26     28.20 o 
  10 -11   3      115.82      135.47     44.29 o 
  11 -11   3       33.11       28.66     29.58 o 
  12 -11   3        1.18        7.20     25.29 o 
 -11 -10   3        7.55        9.04     23.91 o 
 -10 -10   3        5.98       15.63     22.99 o 
  -9 -10   3       24.74       41.99     24.37 o 
  -8 -10   3       16.89        3.83     17.32 o 
  -7 -10   3       56.54       66.81     31.87 o 
  -6 -10   3      113.48       94.78     22.09 o 
  -5 -10   3       14.62       16.09     19.92 o 
  -4 -10   3        5.20       12.11     16.24 o 
  -3 -10   3      267.11      287.49     49.65 o 
  -2 -10   3     1051.16     1069.95     77.08 o 
  -1 -10   3       68.16       81.83     27.43 o 
   0 -10   3        2.31        2.45     11.49 o 
   1 -10   3      159.88      178.56     20.57 o 
   2 -10   3       46.64       60.92     12.92 o 
   3 -10   3       31.31       26.95      9.81 o 
   4 -10   3      703.60      688.84     47.25 o 
   5 -10   3      129.73      136.20     17.80 o 
   6 -10   3        0.76        0.46      9.05 o 
   7 -10   3      436.47      360.12     57.62 o 
   8 -10   3      234.33      196.31     46.43 o 
   9 -10   3       26.01       49.80     27.28 o 
  10 -10   3      121.52       97.62     39.69 o 
  11 -10   3        1.74      -22.99     18.24 o 
  12 -10   3       23.48       72.18     38.92 o 
  13 -10   3       30.17       21.61     31.42 o 
 -11  -9   3       14.27       23.75     25.13 o 
 -10  -9   3       17.55       35.71     27.89 o 
  -9  -9   3        1.52       16.09     19.77 o 
  -8  -9   3        0.10        2.36     12.03 o 
  -7  -9   3       25.37       21.82     14.09 o 
  -6  -9   3      104.06       80.58     19.55 o 
  -5  -9   3        4.13       -6.90     11.95 o 
  -4  -9   3      332.52      323.65     49.96 o 
  -3  -9   3      103.01       82.91     28.20 o 
  -2  -9   3      860.26      748.14     62.68 o 
  -1  -9   3      812.36      827.21     63.75 o 
   0  -9   3      223.24      261.59     41.07 o 
   1  -9   3      115.37      126.59     16.60 o 
   2  -9   3      553.82      591.07     28.07 o 
   3  -9   3      684.74      727.96     35.63 o 
   4  -9   3        0.09        3.33      5.63 o 
   5  -9   3     1642.48     1663.86     64.71 o 
   6  -9   3      122.54      158.05     23.61 o 
   7  -9   3      530.40      436.59     53.33 o 
   8  -9   3     1840.19     1665.46    105.13 o 
   9  -9   3      343.22      291.47     57.47 o 
  10  -9   3       11.61       12.57     21.76 o 
  11  -9   3       82.78       96.54     38.00 o 
  12  -9   3        0.97       -3.83     24.52 o 
  13  -9   3       35.61       37.09     29.42 o 
 -11  -8   3       18.66       18.39     24.37 o 
 -10  -8   3       12.57       25.73     16.19 o 
  -9  -8   3        0.28       -0.14     11.38 o 
  -8  -8   3       41.96       56.67     18.85 o 
  -7  -8   3        0.00       -3.75      8.56 o 
  -6  -8   3       53.01       53.40     15.84 o 
  -5  -8   3      242.54      231.71     42.60 o 
  -4  -8   3      139.40      124.89     32.49 o 
  -3  -8   3       65.57       40.15     20.38 o 
  -2  -8   3      433.42      419.58     45.36 o 
  -1  -8   3     1985.15     1794.34     86.74 o 
   0  -8   3      565.24      587.23     49.19 o 
   1  -8   3      842.92      827.05     31.19 o 
   2  -8   3     1109.64     1161.32     36.20 o 
   3  -8   3     1169.44     1227.64     48.14 o 
   4  -8   3      234.27      248.39     18.65 o 
   5  -8   3        4.60       10.54      6.77 o 
   6  -8   3     1489.30     1574.48     43.30 o 
   7  -8   3     1106.18      964.61     46.46 o 
   8  -8   3     1000.86      973.71     79.23 o 
   9  -8   3     1768.45     1590.37    106.05 o 
  10  -8   3      223.14      268.64     55.93 o 
  11  -8   3      150.50      136.23     44.75 o 
  12  -8   3      349.88      327.33     66.81 o 
  13  -8   3        0.48        9.81     25.29 o 
 -11  -7   3       37.21       45.35     18.93 o 
 -10  -7   3       32.83       50.73     18.57 o 
  -9  -7   3       52.36       65.30     18.14 o 
  -8  -7   3      128.05      141.51     25.75 o 
  -7  -7   3      425.58      400.54     33.58 o 
  -6  -7   3       18.30       26.74     12.67 o 
  -5  -7   3       41.17       62.98     24.83 o 
  -4  -7   3        5.64        6.59     12.87 o 
  -3  -7   3        0.19       -6.59     11.80 o 
  -2  -7   3      262.20      270.32     38.00 o 
  -1  -7   3      736.70      778.17     53.94 o 
   0  -7   3     1554.15     1563.08     50.56 o 
   1  -7   3      384.12      385.53     26.94 o 
   2  -7   3       24.72       21.25      6.65 o 
   3  -7   3     1303.87     1419.31     37.15 o 
   4  -7   3      322.12      347.21     19.17 o 
   5  -7   3       58.78       99.80     13.04 o 
   6  -7   3      746.00      720.95    127.73 o 
   7  -7   3     1145.93     1090.56     48.30 o 
   8  -7   3       77.11       94.70     33.25 o 
   9  -7   3        1.88        5.06     17.01 o 
  10  -7   3     1123.31     1061.68     89.03 o 
  11  -7   3        0.45       -1.38     18.54 o 
  12  -7   3      294.73      348.94     67.89 o 
  13  -7   3        0.01       -3.52     23.14 o 
 -13  -6   3        3.19       14.56     25.13 o 
 -12  -6   3       78.75       79.84     34.33 o 
 -11  -6   3       24.64       42.91     25.29 o 
 -10  -6   3       74.55      117.82     24.39 o 
  -9  -6   3      207.81      213.03     30.89 o 
  -8  -6   3        4.62        5.18     10.33 o 
  -7  -6   3      638.81      626.93     40.22 o 
  -6  -6   3     1032.82     1029.67     48.10 o 
  -5  -6   3     1004.13     1085.45     47.08 o 
  -4  -6   3       45.08       95.32     26.36 o 
  -3  -6   3      245.77      257.91     36.32 o 
  -2  -6   3      684.21      595.66     45.82 o 
  -1  -6   3     1431.06     1367.09     65.90 o 
   0  -6   3       17.88       12.83      7.37 o 
   1  -6   3        0.17        2.07      4.30 o 
   2  -6   3      593.38      604.94     22.68 o 
   3  -6   3     1320.26     1255.99     32.33 o 
   4  -6   3       87.68       99.27     11.76 o 
   5  -6   3     1665.93     1696.96     63.84 o 
   6  -6   3      209.67      159.50     56.43 o 
   7  -6   3      666.02      642.50     36.12 o 
   8  -6   3      274.48      323.00     28.85 o 
   9  -6   3     1051.63      867.98     75.09 o 
  10  -6   3      370.90      322.12     59.00 o 
  11  -6   3      360.51      319.97     60.99 o 
  12  -6   3      207.90      236.61     57.01 o 
  13  -6   3        5.93       21.45     25.90 o 
  14  -6   3       70.55       93.94     39.69 o 
 -13  -5   3       72.47       41.84     28.96 o 
 -12  -5   3       30.32       25.75     24.67 o 
 -11  -5   3        0.83       11.19     19.77 o 
 -10  -5   3      649.14      651.06     57.39 o 
  -9  -5   3      373.81      412.42     45.21 o 
  -8  -5   3        0.31       -1.59      7.36 o 
  -7  -5   3       24.36       33.57     13.13 o 
  -6  -5   3      605.56      603.35     36.34 o 
  -5  -5   3      591.87      596.29     34.18 o 
  -4  -5   3     1469.07     1514.21     72.02 o 
  -3  -5   3     1180.12     1109.80     59.31 o 
  -2  -5   3       10.90        6.90      8.73 o 
  -1  -5   3     2439.31     2380.50     80.45 o 
   0  -5   3      129.85       87.57     13.06 o 
   1  -5   3      569.11      534.60     26.33 o 
   2  -5   3        8.72        7.89      4.44 o 
   3  -5   3     2685.05     2753.02     53.28 o 
   4  -5   3      146.17      186.55     18.23 o 
   5  -5   3      988.44     1052.49     49.88 o 
   6  -5   3      532.77      555.80     23.18 o 
   7  -5   3      265.07      268.85     32.87 o 
   8  -5   3      587.63      587.72     35.57 o 
   9  -5   3      378.20      377.75     57.93 o 
  10  -5   3      293.60      252.09     52.10 o 
  11  -5   3      112.30       82.29     33.41 o 
  12  -5   3      121.96      123.36     40.00 o 
  13  -5   3       51.41       86.74     38.77 o 
  14  -5   3        0.67       19.16     27.43 o 
 -14  -4   3       13.09       10.11     27.74 o 
 -13  -4   3       43.88       34.17     29.73 o 
 -12  -4   3      173.18      199.98     50.57 o 
 -11  -4   3        0.38       -3.37     16.86 o 
 -10  -4   3       37.04       39.23     14.68 o 
  -9  -4   3        8.12        5.18      9.64 o 
  -8  -4   3        2.32        8.72      9.83 o 
  -7  -4   3      539.57      560.08     34.87 o 
  -6  -4   3     1006.09      981.00     43.19 o 
  -5  -4   3      261.16      249.56     24.98 o 
  -4  -4   3     2995.75     2953.78     93.33 o 
  -3  -4   3    10084.31    10267.52    171.02 o 
  -2  -4   3      362.86      304.50     27.74 o 
  -1  -4   3      194.61      221.90     22.99 o 
   0  -4   3       19.82       45.03      9.10 o 
   1  -4   3        4.27        9.30      4.32 o 
   2  -4   3     1420.17     1525.35     39.02 o 
   3  -4   3     3814.38     3775.53    125.14 o 
   4  -4   3     1397.00     1438.49     30.66 o 
   5  -4   3      643.48      555.88     29.78 o 
   6  -4   3      165.30      158.14     20.02 o 
   7  -4   3       10.50       14.47      9.58 o 
   8  -4   3      385.39      411.11     29.98 o 
   9  -4   3       13.40        7.82     17.01 o 
  10  -4   3      319.71      277.68     53.64 o 
  11  -4   3      648.96      558.73     67.12 o 
  12  -4   3       30.77        5.67     20.53 o 
  13  -4   3       54.96       38.77     31.57 o 
  14  -4   3       21.98       29.88     29.12 o 
 -14  -3   3       10.48       16.09     26.36 o 
 -13  -3   3        5.80        5.52     24.67 o 
 -12  -3   3       40.20       51.49     30.34 o 
 -11  -3   3        0.39      -10.42     14.56 o 
 -10  -3   3      149.33      174.60     26.48 o 
  -9  -3   3       18.20       30.82     12.83 o 
  -8  -3   3      143.32      139.38     21.70 o 
  -7  -3   3      141.53      164.29     22.02 o 
  -6  -3   3       86.29       92.74     16.25 o 
  -5  -3   3        1.27       -0.90      6.39 o 
  -4  -3   3       10.28        7.66      7.66 o 
  -3  -3   3     1621.47     1605.69     59.31 o 
  -2  -3   3      541.49      554.13     33.56 o 
  -1  -3   3      427.12      484.10     30.34 o 
   0  -3   3     3058.43     3051.56     52.88 o 
   1  -3   3      189.46      185.42     16.17 o 
   2  -3   3       12.83        9.69      3.84 o 
   3  -3   3       50.37       46.85      6.22 o 
   4  -3   3       26.46       27.61      8.64 o 
   5  -3   3     1819.92     2052.02     69.80 o 
   6  -3   3      569.70      608.77     41.68 o 
   7  -3   3       12.95       20.80      9.86 o 
   8  -3   3       22.79       17.61      9.68 o 
   9  -3   3      296.14      264.35     49.19 o 
  10  -3   3       15.36        6.90     16.86 o 
  11  -3   3      252.05      250.09     54.55 o 
  12  -3   3       34.85       33.10     26.82 o 
  13  -3   3       34.01       37.24     28.81 o 
  14  -3   3        4.98      -21.15     19.62 o 
 -14  -2   3       28.97       15.78     28.20 o 
 -13  -2   3       36.32       40.00     30.50 o 
 -12  -2   3      108.64      153.86     45.21 o 
 -11  -2   3      481.49      492.83     59.46 o 
 -10  -2   3      205.68      206.27     44.90 o 
  -9  -2   3        0.06       -5.71      7.61 o 
  -8  -2   3        0.64        7.35      8.66 o 
  -7  -2   3      179.65      194.34     21.64 o 
  -6  -2   3        9.62       13.90      7.66 o 
  -5  -2   3       55.85       50.50     11.04 o 
  -4  -2   3     3354.22     3243.40     60.23 o 
  -3  -2   3     1135.60     1115.01     44.29 o 
  -2  -2   3      229.69      235.84     19.62 o 
  -1  -2   3        4.87        5.67      5.82 o 
   0  -2   3     3141.03     3156.88     90.64 o 
   1  -2   3      434.53      366.07     17.65 o 
   2  -2   3      287.20      234.86     15.43 o 
   3  -2   3      254.96      290.38     18.48 o 
   4  -2   3     2633.86     2653.03     57.98 o 
   5  -2   3       32.92       36.97     10.23 o 
   6  -2   3     2428.86     2666.66     81.37 o 
   7  -2   3        0.37       13.74      9.35 o 
   8  -2   3        5.64        6.72      8.20 o 
   9  -2   3        0.57        1.22      9.26 o 
  10  -2   3      535.19      496.21     58.23 o 
  11  -2   3       47.29       41.38     28.20 o 
  12  -2   3       22.06       59.77     33.10 o 
  13  -2   3       35.77       54.10     32.03 o 
  14  -2   3       11.25      -14.71     21.76 o 
 -15  -1   3       41.34       62.37     40.00 o 
 -14  -1   3        0.44        1.69     20.08 o 
 -13  -1   3      128.53      121.83     41.68 o 
 -12  -1   3      174.35      187.88     47.97 o 
 -11  -1   3       50.28       35.09     22.99 o 
 -10  -1   3      201.69      200.60     42.76 o 
  -9  -1   3       96.65      105.07     23.75 o 
  -7  -1   3      158.03      290.09     58.00 o 
  -6  -1   3     1026.72     1025.44     36.60 o 
  -5  -1   3      464.82      451.27     24.06 o 
  -4  -1   3     2421.43     2237.95     45.55 o 
  -3  -1   3     3787.18     3730.27     71.57 o 
  -2  -1   3      103.54      105.28     12.41 o 
  -1  -1   3     1240.84     1190.25     37.85 o 
   0  -1   3        1.31        3.24      3.68 o 
   1  -1   3     1255.71     1177.27     29.20 o 
   2  -1   3      111.89      109.11     11.81 o 
   3  -1   3     1940.93     1937.29     45.18 o 
   4  -1   3       48.59       72.49     12.52 o 
   5  -1   3        3.45        1.66      5.78 o 
   6  -1   3       25.78       22.46      9.76 o 
   7  -1   3      180.62      244.22     24.48 o 
   8  -1   3      469.00      465.81     32.80 o 
   9  -1   3      136.82      139.57     28.35 o 
  10  -1   3      107.25      149.57     39.54 o 
  11  -1   3        1.33        5.98     18.70 o 
  12  -1   3      153.14      137.00     42.76 o 
  13  -1   3      168.09      135.01     44.13 o 
 -15   0   3        9.20       28.50     29.27 o 
 -14   0   3        1.07        5.52     24.06 o 
 -13   0   3        0.77        0.92     20.69 o 
 -12   0   3       25.79       16.40     22.22 o 
 -11   0   3       35.68       51.34     26.82 o 
 -10   0   3      131.93      148.95     39.23 o 
  -9   0   3      565.61      610.62     32.74 o 
  -8   0   3      126.61      117.01     16.71 o 
  -7   0   3        0.83       12.75      7.05 o 
  -6   0   3      281.37      286.01     18.66 o 
  -5   0   3     1431.74     1393.85     35.21 o 
  -4   0   3     1113.67     1028.11     85.51 o 
  -3   0   3       73.42       71.00      7.79 o 
  -2   0   3      257.31      218.99     14.86 o 
  -1   0   3      585.29      606.54     24.52 o 
   0   0   3     1394.34     1268.03     89.05 o 
   1   0   3        3.76       25.19      4.25 o 
   2   0   3       10.71       12.53      5.50 o 
   3   0   3     5457.19     5393.57     95.47 o 
   4   0   3       41.89       33.31      9.41 o 
   5   0   3      429.64      410.94     25.46 o 
   6   0   3      515.87      584.15     32.44 o 
   7   0   3      213.45      208.61     24.69 o 
   8   0   3       99.94      110.17     20.61 o 
   9   0   3       81.28       79.18     18.48 o 
  10   0   3       73.28       71.26     29.27 o 
  11   0   3      189.63      171.79     45.67 o 
  12   0   3      139.86      155.24     45.21 o 
  13   0   3       58.55       24.37     29.27 o 
 -15   1   3        1.47        1.99     27.43 o 
 -14   1   3      434.90      450.54     77.69 o 
 -13   1   3       25.39       19.92     23.29 o 
 -12   1   3        4.44       20.08     22.22 o 
 -11   1   3      164.85      146.04     40.15 o 
 -10   1   3        7.10        8.28     16.86 o 
  -9   1   3       50.22       71.26     26.66 o 
  -8   1   3      401.22      389.69     23.24 o 
  -7   1   3      329.94      326.88     25.90 o 
  -6   1   3        9.42       11.41      5.98 o 
  -5   1   3      365.55      331.57     15.00 o 
  -4   1   3      843.02      826.40     32.33 o 
  -3   1   3      323.80      307.36     11.94 o 
  -2   1   3      890.51      884.05     19.92 o 
  -1   1   3      590.18      568.69     24.06 o 
   0   1   3     1251.54     1221.22     19.29 o 
   1   1   3      948.79      888.51     18.64 o 
   2   1   3     5874.73     6228.00    115.39 o 
   3   1   3      631.65      647.35     26.44 o 
   4   1   3      431.63      423.52     24.19 o 
   5   1   3      188.13      202.87     21.53 o 
   6   1   3       11.95        8.81      9.10 o 
   7   1   3      403.80      454.13     32.12 o 
   8   1   3        0.12       -4.46      8.36 o 
   9   1   3       76.83       79.90     18.96 o 
  10   1   3      654.46      644.79     43.76 o 
  11   1   3       32.85       45.51     26.97 o 
  12   1   3        1.25       -1.07     20.38 o 
  13   1   3       59.48       53.18     32.64 o 
 -15   2   3        1.58       11.03     25.13 o 
 -14   2   3        0.00       10.57     25.13 o 
 -13   2   3       11.23       11.34     22.83 o 
 -12   2   3        6.23        0.00     15.32 o 
 -11   2   3       39.98       45.97     25.90 o 
 -10   2   3       86.90       98.84     32.33 o 
  -9   2   3       12.73       39.54     21.76 o 
  -8   2   3      562.30      567.42     54.94 o 
  -7   2   3      188.56      188.49     13.17 o 
  -6   2   3      160.65      160.75     28.04 o 
  -5   2   3      436.34      457.89     35.09 o 
  -4   2   3      232.26      283.81     24.67 o 
  -3   2   3      540.27      486.04     26.97 o 
  -2   2   3      993.71      953.05     21.31 o 
  -1   2   3      419.45      345.94     10.25 o 
   0   2   3      349.27      333.04     16.25 o 
   1   2   3      248.58      187.03     11.72 o 
   2   2   3      386.33      411.43     19.05 o 
   3   2   3     1439.23     1447.55     62.98 o 
   4   2   3       50.55       47.10     11.14 o 
   5   2   3       72.76       64.18     13.15 o 
   6   2   3       55.99       68.10     15.82 o 
   7   2   3      318.05      347.19     30.15 o 
   8   2   3       20.61       14.33     11.81 o 
   9   2   3      401.96      407.52     34.83 o 
  10   2   3        2.19        0.10     10.85 o 
  11   2   3      303.72      361.81     61.76 o 
  12   2   3        2.77       21.76     23.29 o 
 -15   3   3       39.24       46.43     36.63 o 
 -14   3   3       28.40       27.58     29.12 o 
 -13   3   3      465.16      518.58     78.61 o 
 -12   3   3      572.76      516.43     64.06 o 
 -11   3   3      114.98      107.42     34.94 o 
 -10   3   3        2.12       -1.99     14.71 o 
  -9   3   3      408.31      494.21     51.34 o 
  -8   3   3      436.84      444.26     45.82 o 
  -7   3   3       26.26       28.20     15.02 o 
  -6   3   3      233.00      244.73     33.41 o 
  -5   3   3      246.34      264.65     27.12 o 
  -4   3   3      558.54      543.40     33.87 o 
  -3   3   3      221.49      224.69     11.21 o 
  -2   3   3      111.61      113.32      9.69 o 
  -1   3   3      171.26      173.69      7.60 o 
   0   3   3      128.74      124.54     12.83 o 
   1   3   3     1276.37     1325.37     23.37 o 
   2   3   3      797.93      776.21     21.90 o 
   3   3   3       23.51       24.36      8.43 o 
   4   3   3       22.43       22.65     17.01 o 
   5   3   3      232.82      253.12     22.53 o 
   6   3   3        1.89       18.96     10.69 o 
   7   3   3      119.52      155.58     24.20 o 
   8   3   3      180.44      174.57     26.61 o 
   9   3   3        1.50        3.27     10.83 o 
  10   3   3      240.25      240.59     33.80 o 
  11   3   3      236.88      285.49     55.93 o 
 -15   4   3       38.49       41.99     35.25 o 
 -14   4   3       16.08        2.30     25.59 o 
 -13   4   3       16.19       32.64     28.96 o 
 -12   4   3       10.89       18.39     24.21 o 
 -11   4   3      850.73      887.44     77.54 o 
 -10   4   3      102.75      120.14     36.78 o 
  -9   4   3      174.91      234.16     43.98 o 
  -8   4   3      382.07      436.90     45.36 o 
  -7   4   3       88.36       71.87     22.37 o 
  -6   4   3       11.32       -1.23      7.51 o 
  -5   4   3      252.48      266.95     27.58 o 
  -4   4   3      737.12      708.19     35.32 o 
  -3   4   3     1096.69     1110.15     26.13 o 
  -2   4   3      161.00      165.45      9.59 o 
  -1   4   3      254.46      272.89     10.29 o 
   0   4   3       36.22       31.05      8.36 o 
   1   4   3     4411.95     4401.88     50.08 o 
   2   4   3     9253.06     9664.44    122.58 o 
   3   4   3     1709.05     1672.67     43.99 o 
   4   4   3      178.48      179.22     19.32 o 
   5   4   3      137.52       75.27     54.02 o 
   6   4   3      416.98      416.99     30.08 o 
   7   4   3       30.43       42.57     14.75 o 
   8   4   3      303.94      311.11     34.00 o 
   9   4   3       33.49       58.85     18.15 o 
  10   4   3        2.77       13.79     19.62 o 
 -15   5   3       74.09      107.58     46.74 o 
 -14   5   3        1.31        0.61     23.91 o 
 -13   5   3      220.96      237.53     58.08 o 
 -12   5   3        0.59       -7.82     16.40 o 
 -11   5   3     1618.30     1488.00     99.92 o 
 -10   5   3        1.14        7.05     16.55 o 
  -9   5   3       13.22       52.56     23.91 o 
  -8   5   3      347.07      471.53     48.27 o 
  -7   5   3      199.72      175.92     33.71 o 
  -6   5   3      379.02      342.04     34.79 o 
  -5   5   3     1361.90     1369.13     51.88 o 
  -4   5   3      127.90      117.28     10.22 o 
  -3   5   3      172.48      171.77     11.46 o 
  -2   5   3      523.19      479.57     16.97 o 
  -1   5   3      604.38      578.31     19.14 o 
   0   5   3      884.15      858.21     34.35 o 
   1   5   3      464.69      455.19     19.48 o 
   2   5   3      191.28      205.73     13.64 o 
   3   5   3     1000.52     1088.02     36.57 o 
   4   5   3      497.21      526.66     29.25 o 
   5   5   3      250.31      227.56     23.12 o 
   6   5   3       51.50       41.10     26.43 o 
   7   5   3       44.52       57.04     16.60 o 
   8   5   3      235.06      202.28     44.44 o 
   9   5   3      110.77      149.41     40.00 o 
  10   5   3       67.78       70.80     30.19 o 
  11   5   3        2.10       20.08     19.77 o 
 -15   6   3       10.80       25.90     31.87 o 
 -14   6   3       51.62       45.51     34.94 o 
 -13   6   3      631.02      594.59     72.94 o 
 -12   6   3        7.95       16.55     23.60 o 
 -11   6   3      208.83      284.11     55.47 o 
 -10   6   3      135.02      134.85     38.62 o 
  -9   6   3      120.26      113.86     33.87 o 
  -8   6   3       36.56       39.69     18.85 o 
  -7   6   3     1084.44     1046.51     65.90 o 
  -6   6   3      497.33      523.33     18.76 o 
  -5   6   3      367.84      404.63     17.92 o 
  -4   6   3     1565.22     1520.67     41.11 o 
  -3   6   3     1051.51     1045.26     49.34 o 
  -2   6   3      117.38      134.87     11.21 o 
  -1   6   3     1048.96     1007.73     24.71 o 
   0   6   3     1010.18      932.00     72.71 o 
   1   6   3       21.60       20.22      5.69 o 
   2   6   3      108.45      146.56     19.27 o 
   3   6   3        0.00       -0.16      5.54 o 
   4   6   3     1801.18     1854.32     54.33 o 
   5   6   3      648.77      662.76     51.18 o 
   6   6   3      240.56      231.25     45.05 o 
   7   6   3       94.97       75.24     29.12 o 
   8   6   3      122.74      111.41     35.40 o 
   9   6   3      282.86      281.82     56.24 o 
  10   6   3        5.28        9.50     20.08 o 
  11   6   3        0.81       17.78     20.84 o 
 -15   7   3       18.20       23.60     36.01 o 
 -14   7   3       19.29      -13.95     21.91 o 
 -13   7   3      422.54      445.33     74.63 o 
 -12   7   3       19.75        6.28     20.53 o 
 -11   7   3     2983.43     2838.70    140.22 o 
 -10   7   3      158.13      140.68     38.46 o 
  -9   7   3       15.94       -1.53     16.09 o 
  -8   7   3       66.70       59.19     15.73 o 
  -7   7   3       79.99       90.13     18.14 o 
  -6   7   3      684.65      711.62     26.32 o 
  -5   7   3      581.58      626.51     23.89 o 
  -4   7   3        0.00       -0.90      4.90 o 
  -3   7   3       19.43       20.08      6.84 o 
  -2   7   3      168.48      181.49     13.63 o 
  -1   7   3      816.50      802.19     24.38 o 
   0   7   3        0.22       -2.58      6.26 o 
   1   7   3      229.80      232.40     17.64 o 
   2   7   3       42.91       59.74     10.09 o 
   3   7   3        0.74       10.42      6.72 o 
   4   7   3      170.33      185.27     39.38 o 
   5   7   3      263.48      293.77     49.50 o 
   6   7   3       67.35       59.31     27.28 o 
   7   7   3       30.59       49.19     26.66 o 
   8   7   3        0.02       -2.76     15.63 o 
   9   7   3      106.49      100.38     37.39 o 
  10   7   3       68.47       54.40     30.80 o 
  11   7   3       54.13       62.98     32.18 o 
 -15   8   3        0.45       19.00     30.96 o 
 -14   8   3       16.43       43.06     33.71 o 
 -13   8   3       17.35       32.03     28.35 o 
 -12   8   3      492.81      576.05     69.73 o 
 -11   8   3      385.59      399.13     42.60 o 
 -10   8   3      675.31      615.11     43.38 o 
  -9   8   3      315.72      320.35     34.73 o 
  -8   8   3     1220.20     1113.01     77.77 o 
  -7   8   3       72.08       96.14     19.06 o 
  -6   8   3       83.42       88.40     11.90 o 
  -5   8   3      776.37      773.20     28.43 o 
  -4   8   3     2321.04     2306.22     61.04 o 
  -3   8   3      339.30      327.82     18.67 o 
  -2   8   3       15.33       15.50      6.78 o 
  -1   8   3      662.74      632.84     35.68 o 
   0   8   3      675.56      650.93     37.54 o 
   1   8   3      171.49      149.89     23.23 o 
   2   8   3       72.98       73.36     17.49 o 
   3   8   3      318.96      267.87     44.75 o 
   4   8   3      302.08      318.44     51.49 o 
   5   8   3      158.79      182.05     42.76 o 
   6   8   3       25.31       33.10     22.68 o 
   7   8   3       21.94       24.52     22.99 o 
   8   8   3        0.01       10.73     19.92 o 
   9   8   3       64.10       56.39     32.95 o 
  10   8   3       35.56       54.55     29.42 o 
 -15   9   3       19.31       44.13     29.42 o 
 -14   9   3       29.51       43.98     33.71 o 
 -13   9   3        2.43        4.75     22.37 o 
 -12   9   3      183.58      201.55     46.89 o 
 -11   9   3      375.82      394.97     39.97 o 
 -10   9   3      132.41      158.01     27.66 o 
  -9   9   3      453.19      448.21     36.49 o 
  -8   9   3       19.51        6.37      9.88 o 
  -7   9   3      242.60      251.52     29.57 o 
  -6   9   3      136.83      162.10     16.74 o 
  -5   9   3      359.13      362.19     21.46 o 
  -4   9   3      282.30      309.70     31.39 o 
  -3   9   3       19.02       28.21      8.58 o 
  -2   9   3       15.40       11.92      7.02 o 
  -1   9   3        4.35        1.86      8.18 o 
   0   9   3      968.72      945.88     48.11 o 
   1   9   3       55.78       48.79     16.26 o 
   2   9   3      522.44      555.97     56.85 o 
   3   9   3       36.30       29.88     20.38 o 
   4   9   3       33.05       38.16     22.68 o 
   5   9   3       92.98       95.62     35.86 o 
   6   9   3       72.31      105.43     36.32 o 
   7   9   3        5.29       16.09     17.78 o 
   8   9   3        1.58        7.20     21.61 o 
   9   9   3       28.00       25.90     25.44 o 
  10   9   3        2.18       11.34     24.52 o 
 -14  10   3        3.92        6.90     30.04 o 
 -13  10   3      107.85      102.83     40.46 o 
 -12  10   3       16.53       24.83     27.89 o 
 -11  10   3        8.53        2.01     10.74 o 
 -10  10   3      444.81      416.82     44.59 o 
  -9  10   3        1.23       -6.54      8.91 o 
  -8  10   3      220.96      239.00     45.97 o 
  -7  10   3      369.63      343.46     32.18 o 
  -6  10   3        2.58       -1.40      7.84 o 
  -5  10   3        5.74        7.16      6.28 o 
  -4  10   3      109.33      141.44     16.79 o 
  -3  10   3      165.49      176.16     18.02 o 
  -2  10   3        6.07        0.44      6.25 o 
  -1  10   3       28.29       21.52     12.81 o 
   0  10   3      220.75      198.63     28.55 o 
   1  10   3      205.10      213.07     30.10 o 
   2  10   3        7.46       12.26     17.93 o 
   3  10   3       15.98       15.78     17.78 o 
   4  10   3       13.29       16.40     19.77 o 
   5  10   3      154.77      124.43     39.23 o 
   6  10   3      141.63      103.59     38.46 o 
   7  10   3        0.01       -9.04     17.78 o 
   8  10   3        1.99        6.74     21.30 o 
   9  10   3       40.11       32.18     30.04 o 
 -14  11   3      125.36      148.95     52.41 o 
 -13  11   3       17.94       24.67     26.51 o 
 -12  11   3       62.04      101.91     37.54 o 
 -11  11   3       69.30      102.52     24.24 o 
 -10  11   3      210.82      256.47     35.88 o 
  -9  11   3      255.97      233.84     33.21 o 
  -8  11   3        5.75        8.70     10.66 o 
  -7  11   3      356.61      370.01     36.49 o 
  -6  11   3      482.27      430.59     33.36 o 
  -5  11   3        3.60        6.39      7.80 o 
  -4  11   3        0.45       -1.96      6.27 o 
  -3  11   3      210.46      230.01     30.80 o 
  -2  11   3       38.37       26.23     12.67 o 
  -1  11   3      214.43      209.31     29.80 o 
   0  11   3      318.28      315.00     36.08 o 
   1  11   3       61.81       43.28     17.61 o 
   2  11   3      146.60      159.53     42.30 o 
   3  11   3       33.35       22.99     22.07 o 
   4  11   3       14.41        0.77     14.71 o 
   5  11   3       44.75       50.57     28.66 o 
   6  11   3      115.73      154.93     43.83 o 
   7  11   3        4.03       -6.13     18.54 o 
   8  11   3        4.31        2.76     20.23 o 
 -13  12   3        0.93       -3.37     24.67 o 
 -12  12   3        4.05       19.46     25.13 o 
 -11  12   3       29.14       43.61     17.82 o 
 -10  12   3        6.90        7.61     11.30 o 
  -9  12   3      117.73       96.24     22.84 o 
  -8  12   3       76.15       58.47     18.87 o 
  -7  12   3      829.55      757.80     51.64 o 
  -6  12   3      133.41      146.51     24.65 o 
  -5  12   3       11.31       13.86     11.11 o 
  -4  12   3      614.84      592.67     40.77 o 
  -3  12   3      222.81      232.63     31.38 o 
  -2  12   3       52.80       56.80     17.70 o 
  -1  12   3        1.42       11.19     12.26 o 
   0  12   3        1.88        0.56     11.49 o 
   1  12   3       34.22       21.25     14.80 o 
   2  12   3       87.30       68.65     31.42 o 
   3  12   3       46.73       60.07     30.34 o 
   4  12   3       94.23      125.97     44.29 o 
   5  12   3      126.86      115.09     41.07 o 
   6  12   3       33.70       31.42     27.12 o 
   7  12   3       21.31       10.57     24.52 o 
 -13  13   3       54.52       52.56     37.09 o 
 -12  13   3      259.39      338.98     66.81 o 
 -11  13   3        1.67       33.56     24.83 o 
 -10  13   3       22.97       51.52     19.67 o 
  -9  13   3       87.99       90.76     23.33 o 
  -8  13   3       68.27       66.98     19.33 o 
  -7  13   3        3.01       15.10     13.22 o 
  -6  13   3      418.41      452.99     62.98 o 
  -5  13   3      288.61      236.75     30.98 o 
  -4  13   3       33.59       48.56     16.99 o 
  -3  13   3      173.40      198.69     30.63 o 
  -2  13   3        7.92       19.07     13.37 o 
  -1  13   3       12.64        8.73     11.01 o 
   0  13   3        0.18       -5.16     11.24 o 
   1  13   3        8.36        7.82     18.70 o 
   2  13   3        9.98        3.83     17.01 o 
   3  13   3      119.12       92.25     37.54 o 
   4  13   3        0.00       -9.19     19.00 o 
   5  13   3        2.74       -3.83     18.39 o 
   6  13   3       24.72       41.84     28.50 o 
 -12  14   3        1.77       14.25     25.59 o 
 -11  14   3        4.21       12.87     24.83 o 
 -10  14   3       99.93      124.78     26.18 o 
  -9  14   3       35.03       51.03     24.52 o 
  -8  14   3        3.96        1.69     14.86 o 
  -7  14   3       13.81       29.73     22.37 o 
  -6  14   3      291.93      294.54     56.70 o 
  -5  14   3      120.43      133.48     38.92 o 
  -4  14   3        3.58        8.67     12.35 o 
  -3  14   3       91.29       72.95     20.23 o 
  -2  14   3        5.36        4.00     12.46 o 
  -1  14   3       59.98       38.03     18.09 o 
   0  14   3       40.86       42.70     20.22 o 
   1  14   3        0.13       15.63     20.69 o 
   2  14   3       22.07       14.40     24.98 o 
   3  14   3        2.57       13.49     27.89 o 
   4  14   3       53.79       45.82     36.32 o 
   5  14   3        4.76       -9.96     24.67 o 
  -9  15   3      104.69      165.20     45.82 o 
  -8  15   3        4.98       11.95     19.77 o 
  -7  15   3        0.39       12.72     19.00 o 
  -6  15   3       89.04      105.28     36.63 o 
  -5  15   3       19.82       29.12     22.07 o 
  -4  15   3      112.30      124.34     27.20 o 
  -3  15   3      302.14      278.00     39.35 o 
  -2  15   3      138.90      140.69     30.28 o 
  -1  15   3        0.17        5.47     13.42 o 
   0  15   3       12.45      -10.57     16.70 o 
   1  15   3        8.73        5.67     23.91 o 
   2  15   3       15.09       28.96     31.11 o 
   3  15   3       68.95       89.34     45.21 o 
   4  15   3        3.66       12.72     32.33 o 
  -9  16   3        0.97        5.52     21.30 o 
  -8  16   3       82.57      101.45     37.09 o 
  -7  16   3       85.25       75.55     34.02 o 
  -6  16   3        1.91       27.43     24.37 o 
  -5  16   3       18.50       10.88     22.22 o 
  -4  16   3      105.59      108.57     27.09 o 
  -3  16   3       31.53       11.60     16.07 o 
  -2  16   3        0.43       -4.22     13.00 o 
  -1  16   3       36.63       38.47     26.66 o 
   0  16   3        0.57       33.25     28.66 o 
   1  16   3        2.55        1.69     26.97 o 
   2  16   3        5.20        0.61     27.12 o 
   3  16   3        2.85        2.45     25.90 o 
  -8  17   3       16.89       20.84     25.29 o 
  -7  17   3       75.84       73.71     33.56 o 
  -6  17   3       34.29       43.37     29.88 o 
  -5  17   3        2.97       21.45     25.29 o 
  -4  17   3        4.46       -5.98     22.99 o 
  -3  17   3       10.51       13.82     18.61 o 
  -2  17   3       68.60       89.92     29.26 o 
  -1  17   3       21.48       26.20     28.20 o 
   0  17   3        3.92        2.91     26.97 o 
   1  17   3       32.48       62.52     40.15 o 
  -5  18   3        8.27        2.30     26.20 o 
  -4  18   3       60.53       88.73     43.52 o 
  -3  18   3       13.83       12.69     20.68 o 
  -2 -17   4        0.18        2.30     35.86 o 
  -1 -17   4       22.03       40.76     36.63 o 
   0 -17   4        1.85      -12.41     28.66 o 
   1 -17   4        0.24       -7.05     21.61 o 
   2 -17   4        2.14      -21.45     22.07 o 
   3 -17   4       69.76       81.68     36.78 o 
   4 -17   4       19.34       20.23     25.44 o 
   6 -17   4        0.00        7.97     23.75 o 
  -4 -16   4        0.15        4.75     32.95 o 
  -3 -16   4        0.08        3.83     31.87 o 
  -2 -16   4       21.59        4.60     30.96 o 
  -1 -16   4       18.34       32.18     34.33 o 
   0 -16   4        0.18       -1.07     20.84 o 
   1 -16   4        8.32       23.14     27.74 o 
   2 -16   4        1.89       -2.91     19.62 o 
   3 -16   4       18.14       22.99     23.14 o 
   4 -16   4       50.26       87.74     25.24 o 
   5 -16   4       17.75       -2.91     21.15 o 
   6 -16   4       22.95       19.92     26.82 o 
   7 -16   4        0.91       -7.05     23.29 o 
   8 -16   4       24.60       47.66     36.32 o 
  -6 -15   4        8.71       41.53     29.12 o 
  -5 -15   4       28.17       55.17     32.03 o 
  -4 -15   4      222.53      184.97     56.09 o 
  -3 -15   4       46.62       38.77     33.56 o 
  -2 -15   4        0.44      -11.19     20.08 o 
  -1 -15   4       27.51       20.84     23.60 o 
   0 -15   4        4.25       11.34     21.61 o 
   1 -15   4       23.14       12.72     20.08 o 
   2 -15   4      116.49      141.14     41.38 o 
   3 -15   4       11.41        9.98     13.56 o 
   4 -15   4      119.96      128.34     27.04 o 
   5 -15   4        4.91       -4.90     12.26 o 
   6 -15   4        0.80        3.98     20.99 o 
   7 -15   4       72.76       85.51     38.77 o 
   8 -15   4        5.07        3.06     26.20 o 
   9 -15   4        6.15       15.78     29.12 o 
  -7 -14   4        7.92       28.66     24.21 o 
  -6 -14   4        0.84       22.53     19.62 o 
  -5 -14   4        3.26      -12.72     15.63 o 
  -4 -14   4      284.65      278.14     60.23 o 
  -3 -14   4      180.31      188.18     51.49 o 
  -2 -14   4      220.13      264.96     58.08 o 
  -1 -14   4        1.37       14.25     22.07 o 
   0 -14   4        0.70        1.84     17.62 o 
   1 -14   4        8.44        5.36     17.47 o 
   2 -14   4      232.12      260.67     52.56 o 
   3 -14   4       29.03       49.97     18.28 o 
   4 -14   4      115.38      130.93     26.98 o 
   5 -14   4       13.53       16.82     14.17 o 
   6 -14   4       26.88        9.96     23.45 o 
   7 -14   4       97.73      112.79     43.21 o 
   8 -14   4        0.37       21.15     26.51 o 
   9 -14   4        6.80       14.10     30.50 o 
  10 -14   4        7.32       11.49     28.66 o 
  -8 -13   4       26.17       30.04     23.45 o 
  -7 -13   4      106.40      112.94     40.15 o 
  -6 -13   4       10.09        9.81     19.92 o 
  -5 -13   4        0.09       19.77     19.16 o 
  -4 -13   4      119.20       85.05     33.10 o 
  -3 -13   4      155.26      129.95     41.99 o 
  -2 -13   4     1189.85     1130.02     93.17 o 
  -1 -13   4       98.01       66.35     32.18 o 
   0 -13   4       61.86       56.24     27.58 o 
   1 -13   4       11.63        2.30     14.25 o 
   2 -13   4       26.53       26.97     15.46 o 
   3 -13   4      589.13      514.25     32.57 o 
   4 -13   4     1086.48     1032.91     57.15 o 
   5 -13   4       13.36        9.92     12.46 o 
   6 -13   4        9.55       30.96     25.90 o 
   7 -13   4       15.35       45.67     30.80 o 
   8 -13   4      238.12      204.43     52.10 o 
   9 -13   4        0.10       16.70     27.74 o 
  10 -13   4       19.40       17.16     28.50 o 
  11 -13   4        0.27       13.79     24.83 o 
  -9 -12   4      203.68      223.58     57.01 o 
  -8 -12   4      213.59      261.13     60.07 o 
  -7 -12   4        2.51      -12.26     14.25 o 
  -6 -12   4       11.96       28.96     23.60 o 
  -5 -12   4      114.99      140.68     43.06 o 
  -4 -12   4       46.79       77.08     31.42 o 
  -3 -12   4       93.06       87.35     32.79 o 
  -2 -12   4       44.15       39.23     22.99 o 
  -1 -12   4        1.32        6.74     16.86 o 
   0 -12   4      449.43      458.97     54.55 o 
   1 -12   4        6.92        4.60     15.32 o 
   2 -12   4       23.18       23.99     14.18 o 
   3 -12   4       97.18      107.31     18.25 o 
   4 -12   4        5.99        8.49     11.25 o 
   5 -12   4      567.92      581.49     55.17 o 
   6 -12   4       77.30      109.10     22.90 o 
   7 -12   4      211.94      167.34     46.28 o 
   8 -12   4        2.02        2.45     21.91 o 
   9 -12   4       38.67       48.58     33.10 o 
  10 -12   4        0.44       -4.14     23.75 o 
  11 -12   4       36.38       50.26     35.71 o 
 -10 -11   4       15.10       22.83     26.05 o 
  -9 -11   4      188.23      171.48     47.66 o 
  -8 -11   4       19.70        3.98     18.70 o 
  -7 -11   4      360.68      385.41     65.59 o 
  -6 -11   4      334.11      401.30     42.52 o 
  -5 -11   4       94.48       95.32     36.32 o 
  -4 -11   4      576.25      525.17     62.68 o 
  -3 -11   4       42.34       29.27     23.14 o 
  -2 -11   4      396.06      418.97     58.85 o 
  -1 -11   4     1091.12     1113.32     81.83 o 
   0 -11   4       83.53      115.85     33.71 o 
   1 -11   4      376.97      426.63     49.19 o 
   2 -11   4       41.43       38.16     14.13 o 
   3 -11   4      149.84      163.54     20.25 o 
   4 -11   4        2.24       -0.16      8.24 o 
   5 -11   4       63.76       53.73     17.80 o 
   6 -11   4      341.15      351.99     34.66 o 
   7 -11   4        0.24       13.79     19.46 o 
   8 -11   4       33.16       32.03     25.13 o 
   9 -11   4        0.42        9.04     19.92 o 
  10 -11   4       33.26       28.81     26.05 o 
  11 -11   4       60.08      126.58     47.05 o 
  12 -11   4       13.18       40.15     30.80 o 
 -11 -10   4      253.28      321.51     65.74 o 
 -10 -10   4       10.56       24.67     22.68 o 
  -9 -10   4      170.67      240.29     53.94 o 
  -8 -10   4      298.32      340.11     41.71 o 
  -7 -10   4       13.62       11.80     12.57 o 
  -6 -10   4      171.78      181.31     29.64 o 
  -5 -10   4        3.90       -2.30     14.71 o 
  -4 -10   4      184.27      174.70     40.46 o 
  -3 -10   4      194.33      209.79     43.21 o 
  -2 -10   4        0.59       -0.46     11.65 o 
  -1 -10   4       45.48       36.17     21.61 o 
   0 -10   4       84.42       53.64     21.76 o 
   1 -10   4       99.41      109.26     20.85 o 
   2 -10   4      228.33      209.81     24.52 o 
   3 -10   4        2.91        1.46      6.50 o 
   4 -10   4      645.50      670.64     31.34 o 
   5 -10   4      271.00      261.41     30.69 o 
   6 -10   4      920.98      938.60     59.08 o 
   7 -10   4       81.58      112.17     35.55 o 
   8 -10   4      273.42      364.57     62.83 o 
   9 -10   4      190.15      202.44     50.88 o 
  10 -10   4       23.36       29.88     29.27 o 
  11 -10   4        2.64       23.14     27.12 o 
  12 -10   4        6.12       18.54     28.35 o 
 -11  -9   4       25.71       69.11     31.42 o 
 -10  -9   4       53.69       43.21     24.98 o 
  -9  -9   4      270.55      285.81     39.28 o 
  -8  -9   4       10.58       -5.28      9.59 o 
  -7  -9   4      290.04      292.73     36.22 o 
  -6  -9   4      151.81      169.76     27.89 o 
  -5  -9   4      356.71      325.03     52.87 o 
  -4  -9   4        5.03        1.69     13.18 o 
  -3  -9   4       80.51       66.35     24.67 o 
  -2  -9   4     1737.02     1636.50     91.03 o 
  -1  -9   4       21.23       -0.77     11.03 o 
   0  -9   4      793.37      778.79     60.53 o 
   1  -9   4      117.72      104.24     20.18 o 
   2  -9   4      441.13      476.75     25.67 o 
   3  -9   4      239.20      230.57     20.73 o 
   4  -9   4        5.33        3.46      6.13 o 
   5  -9   4      447.99      477.48     34.55 o 
   6  -9   4      150.24      159.01     24.64 o 
   7  -9   4      609.51      579.34     39.10 o 
   8  -9   4       81.16       88.58     32.49 o 
   9  -9   4      693.97      663.70     71.57 o 
  10  -9   4       17.32       15.78     21.91 o 
  11  -9   4       21.99       15.63     24.83 o 
  12  -9   4        1.19       14.56     26.36 o 
  13  -9   4       60.79       55.63     36.47 o 
 -11  -8   4      156.26      171.49     32.24 o 
 -10  -8   4      134.39      149.83     28.99 o 
  -9  -8   4       92.22      114.12     25.29 o 
  -8  -8   4       65.75       95.28     23.04 o 
  -7  -8   4      411.48      415.02     39.00 o 
  -6  -8   4      186.58      212.63     29.36 o 
  -5  -8   4       75.61       81.99     27.89 o 
  -4  -8   4      167.72      190.18     38.16 o 
  -3  -8   4     1225.51     1151.63     74.48 o 
  -2  -8   4      836.29      786.76     60.07 o 
  -1  -8   4     2193.49     2271.39     98.54 o 
   0  -8   4     1227.55     1263.50     72.18 o 
   1  -8   4       41.26       55.10     14.63 o 
   2  -8   4       57.54       22.09     17.95 o 
   3  -8   4       31.01       55.75     13.97 o 
   4  -8   4       23.83       27.71      8.38 o 
   5  -8   4      178.43      193.15     25.37 o 
   6  -8   4       23.12       23.46     12.24 o 
   7  -8   4       39.11       32.62     14.77 o 
   8  -8   4      614.38      614.82     65.59 o 
   9  -8   4        1.17        1.38     17.78 o 
  10  -8   4        8.90        7.20     19.16 o 
  11  -8   4        7.78       17.47     22.99 o 
  12  -8   4       10.44       19.00     23.75 o 
  13  -8   4       63.51       95.93     41.07 o 
 -12  -7   4      168.79      156.00     45.51 o 
 -11  -7   4       27.93       57.56     19.29 o 
 -10  -7   4        9.29       24.99     14.46 o 
  -9  -7   4       11.54        6.42     11.01 o 
  -8  -7   4       30.92       40.85     16.42 o 
  -7  -7   4       81.83       98.56     21.08 o 
  -6  -7   4      393.11      395.62     32.37 o 
  -5  -7   4       95.40       93.79     29.27 o 
  -4  -7   4      798.56      837.02     62.68 o 
  -3  -7   4        0.65        8.12     12.26 o 
  -2  -7   4     1492.31     1551.75     78.77 o 
  -1  -7   4      200.51      241.36     35.55 o 
   0  -7   4      593.47      593.82     32.99 o 
   1  -7   4     1555.05     1625.16     53.53 o 
   2  -7   4       11.54       11.76      8.61 o 
   3  -7   4     1165.45     1216.41     34.55 o 
   4  -7   4      175.09      201.60     15.86 o 
   5  -7   4      675.62      735.66     27.80 o 
   6  -7   4      185.81      208.44     26.25 o 
   7  -7   4      403.92      290.16     68.81 o 
   8  -7   4      378.61      333.77     55.78 o 
   9  -7   4      279.34      211.94     47.97 o 
  10  -7   4       51.84       20.53     19.62 o 
  11  -7   4      105.97      110.64     38.31 o 
  12  -7   4      114.86       88.27     38.46 o 
  13  -7   4       23.68       38.77     28.96 o 
 -13  -6   4        3.01       25.75     28.04 o 
 -12  -6   4      145.32      168.88     47.05 o 
 -11  -6   4      193.77      184.97     47.05 o 
 -10  -6   4      149.51      173.43     28.52 o 
  -9  -6   4        6.90       16.26     12.24 o 
  -8  -6   4      148.09      156.44     25.99 o 
  -7  -6   4      390.48      352.36     32.60 o 
  -6  -6   4      735.98      770.94     42.63 o 
  -5  -6   4      478.90      464.94     46.43 o 
  -4  -6   4      240.01      285.03     39.23 o 
  -3  -6   4       15.81       28.04     16.09 o 
  -2  -6   4        0.02       -0.92      7.82 o 
  -1  -6   4      654.40      671.52     47.51 o 
   0  -6   4      351.13      324.56     23.46 o 
   1  -6   4     6760.91     7345.94    214.77 o 
   2  -6   4      882.31      904.19     27.81 o 
   3  -6   4     4092.65     4539.95    128.50 o 
   4  -6   4       36.89       41.79      8.75 o 
   5  -6   4     3060.65     3198.36     61.12 o 
   6  -6   4        1.13        7.73      9.17 o 
   7  -6   4      242.43      206.16     31.19 o 
   8  -6   4      303.80      338.79     31.13 o 
   9  -6   4      629.95      646.23     66.66 o 
  10  -6   4     1650.30     1624.70    109.88 o 
  11  -6   4       65.62       60.07     30.34 o 
  12  -6   4       40.37       10.88     25.29 o 
  13  -6   4       23.16       40.15     30.96 o 
 -13  -5   4      239.62      208.72     52.56 o 
 -12  -5   4       60.94       57.16     30.34 o 
 -11  -5   4      383.06      377.90     61.60 o 
 -10  -5   4       70.39       86.73     27.12 o 
  -9  -5   4       63.72       86.26     20.07 o 
  -8  -5   4      116.51      105.36     20.81 o 
  -7  -5   4      362.17      354.62     30.27 o 
  -6  -5   4      127.12      154.16     22.64 o 
  -5  -5   4     9769.61     9927.01    196.00 o 
  -4  -5   4      935.08      907.82     56.85 o 
  -3  -5   4     1228.24     1163.74     61.60 o 
  -2  -5   4        4.59        5.21      8.28 o 
  -1  -5   4      576.83      606.08     41.84 o 
   0  -5   4        9.96       31.02     20.99 o 
   1  -5   4      449.17      445.88     26.43 o 
   2  -5   4     2348.04     2578.25     42.48 o 
   3  -5   4      213.33      206.32     16.60 o 
   4  -5   4      308.89      314.55     15.89 o 
   5  -5   4       25.83       45.03      8.19 o 
   6  -5   4        2.94       -1.08      7.20 o 
   7  -5   4      172.99      196.66     24.73 o 
   8  -5   4      139.25      122.17     21.23 o 
   9  -5   4       31.28       30.04     21.30 o 
  10  -5   4      477.03      491.61     70.34 o 
  11  -5   4      254.24      203.05     49.34 o 
  12  -5   4      190.28      183.89     49.34 o 
  13  -5   4      232.14      235.84     58.39 o 
 -14  -4   4       63.75       46.28     32.18 o 
 -13  -4   4        1.23       11.34     23.45 o 
 -12  -4   4       63.23      104.05     37.54 o 
 -11  -4   4       71.22       97.62     33.10 o 
 -10  -4   4       16.46       29.12     20.99 o 
  -9  -4   4        8.65        6.20      9.79 o 
  -8  -4   4       83.49       73.18     17.76 o 
  -7  -4   4       38.66       26.16     11.03 o 
  -6  -4   4      815.51      797.79     39.29 o 
  -5  -4   4     1130.57     1097.32     43.07 o 
  -4  -4   4     1024.70     1063.82     56.70 o 
  -3  -4   4     1730.64     1650.90     67.27 o 
  -2  -4   4      469.31      506.01     36.47 o 
  -1  -4   4     2768.41     2831.65     83.67 o 
   0  -4   4      383.51      359.50     21.17 o 
   1  -4   4       12.79       17.53      7.64 o 
   2  -4   4      171.07      178.79     12.04 o 
   3  -4   4     2337.01     2360.32     35.30 o 
   4  -4   4       60.64       64.30      8.18 o 
   5  -4   4      646.54      689.12     34.69 o 
   6  -4   4     1848.58     1903.15     98.00 o 
   7  -4   4       81.44       78.55     16.71 o 
   8  -4   4        6.49       -4.01     12.87 o 
   9  -4   4       91.33       71.26     27.28 o 
  10  -4   4     1291.04     1368.47     97.92 o 
  11  -4   4        4.73        5.52     19.62 o 
  12  -4   4      273.19      364.87     68.35 o 
  13  -4   4       21.69       34.94     25.59 o 
 -14  -3   4      129.19       92.56     40.92 o 
 -13  -3   4      267.03      311.24     64.82 o 
 -12  -3   4      114.32      120.91     38.46 o 
 -11  -3   4      641.70      625.39     66.66 o 
 -10  -3   4       21.47       21.30     17.78 o 
  -9  -3   4      654.47      700.54     66.05 o 
  -8  -3   4       12.87        8.86     11.34 o 
  -7  -3   4      144.78      162.21     21.70 o 
  -6  -3   4      234.18      217.78     22.82 o 
  -5  -3   4     4228.68     4224.65     79.81 o 
  -4  -3   4     1980.28     2133.31     72.79 o 
  -3  -3   4    39058.28    41092.77    371.00 o 
  -2  -3   4       49.41       45.82     13.18 o 
  -1  -3   4     7024.39     7205.70    126.58 o 
   0  -3   4      530.76      517.11     24.29 o 
   1  -3   4     4447.84     4304.27    194.16 o 
   2  -3   4     3538.29     3382.15     63.86 o 
   3  -3   4      278.22      279.91     10.59 o 
   4  -3   4      667.13      691.54     32.39 o 
   5  -3   4     1691.14     1729.84     53.56 o 
   6  -3   4      710.60      689.11     36.17 o 
   7  -3   4     2359.53     2395.31    111.33 o 
   8  -3   4        0.08        5.67      9.21 o 
   9  -3   4      334.87      359.15     42.83 o 
  10  -3   4       19.35       31.72     23.75 o 
  11  -3   4       30.41       66.35     30.04 o 
  12  -3   4       34.52       68.35     34.17 o 
  13  -3   4       28.31       49.65     32.18 o 
 -14  -2   4        0.03      -18.54     22.22 o 
 -13  -2   4        0.36       -7.66     20.84 o 
 -12  -2   4      208.89      240.13     53.79 o 
 -11  -2   4      172.40      141.90     39.84 o 
 -10  -2   4        7.56       15.94     17.78 o 
  -9  -2   4       15.96        4.32      8.72 o 
  -8  -2   4       11.70       17.73      9.47 o 
  -7  -2   4       51.50       59.36     13.72 o 
  -6  -2   4     1719.20     1717.36     50.59 o 
  -5  -2   4      960.25      937.94     35.21 o 
  -4  -2   4    17153.53    17954.87    210.10 o 
  -3  -2   4    20526.06    21495.88    227.87 o 
  -2  -2   4    23590.62    23203.95    235.38 o 
  -1  -2   4      425.17      369.32     26.20 o 
   0  -2   4     5075.89     4830.74     90.41 o 
   1  -2   4     4104.04     3918.69     88.19 o 
   2  -2   4     1993.20     1925.19     46.05 o 
   3  -2   4      601.06      663.06     29.12 o 
   4  -2   4     2818.72     2847.03     65.05 o 
   5  -2   4      334.47      399.83     26.12 o 
   6  -2   4     1544.48     1526.01     54.94 o 
   7  -2   4      487.70      507.27     33.16 o 
   8  -2   4      400.66      389.50     31.04 o 
   9  -2   4      197.25      192.76     27.62 o 
  10  -2   4        0.65      -12.41     15.48 o 
  11  -2   4      162.00      150.33     42.30 o 
  12  -2   4      494.34      432.15     71.41 o 
  13  -2   4        0.03        2.61     24.06 o 
 -15  -1   4        2.93       -5.52     27.43 o 
 -14  -1   4      191.17      221.13     57.31 o 
 -13  -1   4        3.68       11.95     21.76 o 
 -12  -1   4      363.30      402.27     66.97 o 
 -11  -1   4      891.78      847.90     75.24 o 
 -10  -1   4      251.55      286.57     50.26 o 
  -9  -1   4       53.33       56.15     14.26 o 
  -8  -1   4     3289.95     3309.18     74.44 o 
  -7  -1   4     1121.70     1040.77     39.36 o 
  -6  -1   4      147.31      157.48     17.11 o 
  -5  -1   4     1067.99     1102.47     38.92 o 
  -4  -1   4     4422.52     4564.03    100.68 o 
  -3  -1   4    12937.50    12882.48    152.78 o 
  -2  -1   4     9996.89     9883.34    129.64 o 
  -1  -1   4     1575.43     1803.38     52.87 o 
   0  -1   4       71.61       82.24     10.19 o 
   1  -1   4     8182.66     8014.51    158.06 o 
   2  -1   4     1971.27     1917.89     44.66 o 
   3  -1   4      579.48      615.08     27.58 o 
   4  -1   4       32.45       39.46     10.36 o 
   5  -1   4      871.04      894.31     38.35 o 
   6  -1   4      139.97      152.70     21.45 o 
   7  -1   4      410.62      432.26     30.88 o 
   8  -1   4       19.09       21.60     11.88 o 
   9  -1   4       10.39       14.37     11.36 o 
  10  -1   4      211.06      198.30     45.82 o 
  11  -1   4       69.65       95.01     34.17 o 
  12  -1   4       69.98       65.28     31.42 o 
  13  -1   4        4.32       -5.98     18.54 o 
 -15   0   4       74.02       91.18     42.91 o 
 -14   0   4      598.11      660.33     78.61 o 
 -13   0   4        6.41       28.66     25.90 o 
 -12   0   4        1.81       -3.37     17.93 o 
 -11   0   4      529.59      519.80     60.84 o 
 -10   0   4       16.30       22.53     19.46 o 
  -9   0   4      901.37      881.15     67.43 o 
  -8   0   4      112.29      125.32     19.77 o 
  -7   0   4       29.70       28.58      9.50 o 
  -6   0   4      560.51      572.57     35.25 o 
  -5   0   4        0.49        8.55      5.26 o 
  -4   0   4      544.42      530.78     20.45 o 
  -3   0   4    12213.23    12267.21    135.93 o 
  -2   0   4     1587.60     1550.68     43.83 o 
  -1   0   4      891.38      852.19     34.63 o 
   0   0   4     1156.88     1178.10     21.26 o 
   1   0   4     9250.83     9075.33     78.14 o 
   2   0   4      303.51      313.31     18.14 o 
   3   0   4      193.36      166.15     15.73 o 
   4   0   4      616.23      656.51     30.84 o 
   5   0   4       94.76      103.41     16.59 o 
   6   0   4      438.39      455.83     29.97 o 
   7   0   4      622.44      632.46     37.40 o 
   8   0   4      130.82      151.80     24.23 o 
   9   0   4      327.44      295.51     33.75 o 
  10   0   4       20.90       43.02     20.30 o 
  11   0   4        5.77        9.50     20.23 o 
  12   0   4        5.58       34.63     28.50 o 
  13   0   4       87.71      101.75     40.92 o 
 -15   1   4        3.37       -0.31     25.44 o 
 -14   1   4       66.99       89.95     40.30 o 
 -13   1   4        7.44       26.97     25.13 o 
 -12   1   4       37.06       74.94     31.57 o 
 -11   1   4      536.02      493.45     57.77 o 
 -10   1   4       19.96       22.83     18.54 o 
  -9   1   4      814.87      788.60     63.75 o 
  -8   1   4      157.38      160.77     16.06 o 
  -7   1   4     1097.69     1153.17     33.36 o 
  -6   1   4      345.73      350.56     17.43 o 
  -5   1   4     1020.87     1053.43     26.45 o 
  -4   1   4     1290.65     1339.38     28.43 o 
  -3   1   4     7548.67     7630.81     73.86 o 
  -1   1   4     1846.18     2038.07     42.22 o 
   0   1   4    10767.29    10795.48     74.07 o 
   1   1   4    13188.43    13192.90     88.25 o 
   2   1   4     4072.58     4175.75    101.14 o 
   3   1   4     1825.81     1838.51     46.54 o 
   4   1   4      146.86      150.93     17.84 o 
   5   1   4      437.83      430.31     27.52 o 
   6   1   4     2790.89     2613.97     70.93 o 
   7   1   4       27.02       36.26     12.87 o 
   8   1   4      363.83      370.73     31.59 o 
   9   1   4      579.60      531.78     61.68 o 
  10   1   4        3.56       74.17     29.12 o 
  11   1   4       12.98       14.71     22.07 o 
  12   1   4        6.57      -12.11     18.24 o 
 -15   2   4        6.67       -3.22     28.35 o 
 -14   2   4      729.94      633.05     77.69 o 
 -13   2   4      128.77      132.25     43.37 o 
 -12   2   4      290.15      308.79     58.85 o 
 -11   2   4      220.87      196.31     45.05 o 
 -10   2   4      290.76      277.07     49.96 o 
  -9   2   4      278.08      288.41     46.89 o 
  -8   2   4     1455.70     1368.17     77.69 o 
  -7   2   4     1868.43     2085.89     47.43 o 
  -6   2   4     1490.05     1488.77     69.27 o 
  -5   2   4     2181.38     2344.79     78.92 o 
  -4   2   4     1198.88     1304.09     98.38 o 
  -3   2   4     5634.93     5548.23    142.29 o 
  -2   2   4     5481.81     5354.81     81.22 o 
  -1   2   4     1091.04     1071.13     29.25 o 
   0   2   4    23131.99    23765.90    242.98 o 
   1   2   4    26976.42    27612.29    147.63 o 
   2   2   4     9749.67    10163.43     84.38 o 
   3   2   4      278.64      273.86     18.51 o 
   4   2   4      918.72      670.80    217.07 o 
   5   2   4      260.98      236.91     22.35 o 
   6   2   4        0.05        3.65      8.64 o 
   7   2   4       57.53       74.89     18.09 o 
   8   2   4       98.01      110.35     21.44 o 
   9   2   4      371.03      384.34     36.46 o 
  10   2   4        2.24        0.51     10.71 o 
  11   2   4        3.23       16.55     19.77 o 
 -15   3   4       18.40        8.58     26.05 o 
 -14   3   4       36.22       55.01     34.33 o 
 -13   3   4       16.34       26.20     28.04 o 
 -12   3   4       11.60        3.98     19.16 o 
 -11   3   4       29.42       37.24     25.29 o 
 -10   3   4      184.79      166.12     39.23 o 
  -9   3   4     1908.78     1976.85     99.76 o 
  -8   3   4       58.23       37.85     19.46 o 
  -7   3   4     1831.10     1775.95     81.99 o 
  -6   3   4      234.12      217.76     31.11 o 
  -5   3   4     1382.78     1372.15     59.92 o 
  -4   3   4     4660.94     4511.03    252.85 o 
  -3   3   4     5401.18     5285.43    172.17 o 
  -2   3   4      768.58      739.62     18.46 o 
  -1   3   4     5997.36     6101.17    109.11 o 
   0   3   4        6.52        9.45      5.85 o 
   1   3   4    40829.04    43139.97    397.11 o 
   2   3   4      903.69      962.55     24.99 o 
   3   3   4     5691.68     5844.53     84.57 o 
   4   3   4      388.25      366.45     24.19 o 
   5   3   4       67.29       38.76     37.24 o 
   6   3   4       11.10        9.67      9.09 o 
   7   3   4      484.49      504.40     35.04 o 
   8   3   4      115.40      104.23     21.82 o 
   9   3   4      463.71      449.56     37.77 o 
  10   3   4      138.42      135.62     38.00 o 
 -15   4   4       41.26       40.46     34.33 o 
 -14   4   4      158.86      215.77     58.69 o 
 -13   4   4      436.26      398.59     70.49 o 
 -12   4   4       97.42       89.49     35.40 o 
 -11   4   4      195.95      180.06     44.29 o 
 -10   4   4      127.56      135.01     36.32 o 
  -9   4   4      174.23      201.82     40.61 o 
  -8   4   4     1135.23     1246.80     74.63 o 
  -7   4   4     1596.54     1675.88     79.84 o 
  -6   4   4      439.61      441.96     38.16 o 
  -5   4   4     4069.56     4346.48    165.12 o 
  -4   4   4       24.99       32.90      5.82 o 
  -3   4   4      151.48      148.12     10.25 o 
  -2   4   4       58.34       56.52      6.85 o 
  -1   4   4     3150.87     3135.43     81.53 o 
   0   4   4      664.30      661.81     29.47 o 
   1   4   4     2052.86     2054.10     30.16 o 
   2   4   4     1260.05     1255.63     29.09 o 
   3   4   4     2882.57     2850.39     58.44 o 
   4   4   4       43.16       56.90     14.94 o 
   5   4   4       21.55       22.83     10.55 o 
   6   4   4       26.70       10.55     15.94 o 
   7   4   4      103.30      137.46     23.45 o 
   8   4   4        2.81       18.87     11.80 o 
   9   4   4      258.08      319.82     54.71 o 
  10   4   4      171.05      187.26     45.67 o 
 -15   5   4       10.29       34.02     31.57 o 
 -14   5   4       57.52       72.79     39.08 o 
 -13   5   4      302.72      313.38     65.44 o 
 -12   5   4      382.54      318.29     60.38 o 
 -11   5   4      277.99      237.53     49.80 o 
 -10   5   4        1.78       -1.69     13.95 o 
  -9   5   4      142.01      155.24     36.01 o 
  -8   5   4        3.37        8.73     13.33 o 
  -7   5   4       40.33       32.49     17.62 o 
  -6   5   4       50.45       21.30     13.18 o 
  -5   5   4       81.82      101.59     10.44 o 
  -4   5   4     3232.56     3369.92    129.26 o 
  -3   5   4      562.90      567.11     24.19 o 
  -2   5   4      113.22      115.46      9.40 o 
  -1   5   4      953.22     1069.48     65.59 o 
   0   5   4       28.15       26.63      9.04 o 
   1   5   4      980.51      996.53     40.37 o 
   2   5   4      515.08      502.73     24.04 o 
   3   5   4     9809.63    10119.81    115.94 o 
   4   5   4        6.34        4.71      7.55 o 
   5   5   4      340.76      308.12     25.92 o 
   6   5   4      171.66      197.36     25.17 o 
   7   5   4        0.64       11.49     16.86 o 
   8   5   4       94.96       84.44     30.19 o 
   9   5   4       39.78       47.35     25.59 o 
  10   5   4       49.06       83.98     33.25 o 
  11   5   4      117.97      148.65     41.99 o 
 -15   6   4        2.58       33.10     34.79 o 
 -14   6   4       45.49       76.32     38.16 o 
 -13   6   4        0.31       26.20     26.05 o 
 -12   6   4       61.48       90.72     35.25 o 
 -11   6   4      606.15      597.04     64.82 o 
 -10   6   4       18.48       44.29     25.13 o 
  -9   6   4       21.09       49.65     24.06 o 
  -8   6   4       41.19       27.12     17.62 o 
  -7   6   4     3443.65     3674.80    120.76 o 
  -6   6   4        0.07        1.44      3.42 o 
  -5   6   4     6139.16     6995.67    175.63 o 
  -4   6   4     1071.49     1128.14     29.80 o 
  -3   6   4     6840.72     7052.55    107.37 o 
  -2   6   4      777.76      774.97     22.40 o 
  -1   6   4      526.57      599.55     44.82 o 
   0   6   4      169.29      168.60     20.99 o 
   1   6   4        0.27        3.95      7.64 o 
   2   6   4        6.94       18.98      6.34 o 
   3   6   4      121.19      128.37     34.40 o 
   4   6   4      864.29      756.11     62.37 o 
   5   6   4      225.46      249.33     45.67 o 
   6   6   4      328.13      391.23     56.55 o 
   7   6   4       47.24       38.00     23.60 o 
   8   6   4       31.13       57.01     26.97 o 
   9   6   4      439.70      454.37     67.27 o 
  10   6   4       14.90       56.24     30.19 o 
  11   6   4        7.50       23.29     23.91 o 
 -15   7   4      134.70      147.73     52.10 o 
 -14   7   4       18.60       46.13     31.42 o 
 -13   7   4      357.57      413.76     73.86 o 
 -12   7   4       13.77       41.68     24.98 o 
 -11   7   4     1012.13      927.28     79.84 o 
 -10   7   4      467.18      372.69     57.47 o 
  -9   7   4      204.72      191.40     39.54 o 
  -8   7   4      323.53      303.92     47.05 o 
  -7   7   4      330.30      328.29     27.20 o 
  -6   7   4      318.26      361.66     17.99 o 
  -5   7   4      969.56     1068.97     31.14 o 
  -4   7   4      184.79      194.95     14.73 o 
  -3   7   4     2173.75     2290.68     43.95 o 
  -2   7   4      109.22      113.43     11.03 o 
  -1   7   4      438.22      454.41     29.15 o 
   0   7   4     1724.45     1752.09     58.30 o 
   1   7   4        1.53        9.43      9.48 o 
   2   7   4     1102.92     1119.92     50.74 o 
   3   7   4       39.77       23.91     17.47 o 
   4   7   4      400.25      318.14     49.80 o 
   5   7   4      284.93      256.68     47.66 o 
   6   7   4       25.93       40.61     23.60 o 
   7   7   4       15.90        3.83     17.32 o 
   8   7   4       20.18       40.61     26.66 o 
   9   7   4        4.26        2.76     17.01 o 
  10   7   4      198.35      268.02     58.85 o 
 -15   8   4        2.33       17.01     30.80 o 
 -14   8   4        1.06       -4.29     22.99 o 
 -13   8   4        0.02        1.07     22.99 o 
 -12   8   4        0.17        7.66     19.46 o 
 -11   8   4     1005.93      867.98     78.15 o 
 -10   8   4      175.20      153.00     26.88 o 
  -9   8   4        3.36        7.82     10.56 o 
  -8   8   4       49.59       61.66     16.57 o 
  -7   8   4      659.42      681.77     39.26 o 
  -6   8   4      859.58      843.36     32.52 o 
  -5   8   4      105.55      124.61     14.10 o 
  -4   8   4      392.92      315.82     90.23 o 
  -3   8   4      195.18      229.76     16.08 o 
  -2   8   4      806.27      830.77     26.75 o 
  -1   8   4     3856.08     3822.20    244.96 o 
   0   8   4      657.74      630.33     37.85 o 
   1   8   4      513.08      540.29     36.37 o 
   2   8   4      395.41      386.30     62.37 o 
   3   8   4        4.23        8.58     14.71 o 
   4   8   4        4.74        8.58     17.32 o 
   5   8   4      241.26      282.74     52.87 o 
   6   8   4       58.85       66.35     28.66 o 
   7   8   4      128.29      146.65     42.14 o 
   8   8   4       41.47       39.08     27.89 o 
   9   8   4       95.76       88.73     39.84 o 
  10   8   4       24.85       38.31     29.73 o 
 -15   9   4       23.09       19.92     28.81 o 
 -14   9   4        0.00       -1.23     29.12 o 
 -13   9   4      249.86      245.83     39.60 o 
 -12   9   4      212.87      244.19     37.79 o 
 -11   9   4      146.55      173.33     30.50 o 
 -10   9   4     1516.22     1492.47     67.68 o 
  -9   9   4      424.72      378.30     38.17 o 
  -8   9   4        1.28       -1.81      8.10 o 
  -7   9   4     1204.47     1153.59     52.06 o 
  -6   9   4        0.86        9.35      6.96 o 
  -5   9   4       58.70       67.52     16.82 o 
  -4   9   4      765.10      800.35     38.71 o 
  -3   9   4       98.70       86.91     12.53 o 
  -2   9   4      681.40      659.32     25.58 o 
  -1   9   4      195.50      194.62     26.01 o 
   0   9   4     3183.40     3098.03    269.86 o 
   1   9   4      103.27       78.58     21.99 o 
   2   9   4       11.57        7.53     10.51 o 
   3   9   4      522.36      503.56     56.55 o 
   4   9   4      406.99      336.83     57.01 o 
   5   9   4      166.14      149.72     42.14 o 
   6   9   4      125.85      142.21     42.14 o 
   7   9   4      118.08      145.12     44.75 o 
   8   9   4       55.92       50.72     29.27 o 
   9   9   4       29.99       18.70     25.90 o 
 -14  10   4       14.67       67.58     37.85 o 
 -13  10   4        8.29       25.59     26.97 o 
 -12  10   4      209.78      223.45     35.87 o 
 -11  10   4      232.65      242.41     35.36 o 
 -10  10   4      545.45      529.00     41.93 o 
  -9  10   4     1320.32     1204.60     59.33 o 
  -8  10   4      722.17      794.16     46.65 o 
  -7  10   4       58.01       51.82     15.83 o 
  -6  10   4     1435.30     1439.95     57.17 o 
  -5  10   4      368.21      204.81    117.59 o 
  -4  10   4      136.52      134.32     17.03 o 
  -3  10   4      536.05      537.03     43.29 o 
  -2  10   4        2.34       11.80     10.08 o 
  -1  10   4      174.45      168.40     26.33 o 
   0  10   4       96.43      116.08     22.97 o 
   1  10   4        0.25        2.17     11.20 o 
   2  10   4      122.66       86.12     29.88 o 
   3  10   4        0.05       -9.50     14.71 o 
   4  10   4      291.66      289.48     56.70 o 
   5  10   4       45.04       47.66     28.35 o 
   6  10   4      182.46      248.87     56.09 o 
   7  10   4       85.19      121.22     43.06 o 
   8  10   4        8.22        8.58     21.30 o 
   9  10   4      181.63      189.26     53.33 o 
 -14  11   4        0.98      -10.73     21.76 o 
 -13  11   4        7.72       53.33     33.71 o 
 -12  11   4        7.34       -1.70     13.01 o 
 -11  11   4       67.75       48.54     20.40 o 
 -10  11   4       18.73       39.43     15.39 o 
  -9  11   4        8.22        4.93     10.83 o 
  -8  11   4     2239.51     2163.62     78.10 o 
  -7  11   4      538.33      473.53     36.58 o 
  -6  11   4       48.25       40.31     14.20 o 
  -5  11   4      107.03      121.09     16.17 o 
  -4  11   4       34.28       47.64     14.97 o 
  -3  11   4      477.89      541.96     38.19 o 
  -2  11   4        0.57        2.90      8.75 o 
  -1  11   4     1192.03     1181.18     58.24 o 
   0  11   4      226.85      216.87     32.44 o 
   1  11   4      158.11      148.76     27.88 o 
   2  11   4      764.07      753.96     73.40 o 
   3  11   4       64.00       36.63     25.13 o 
   4  11   4      377.83      400.73     66.97 o 
   5  11   4      465.03      452.38     72.33 o 
   6  11   4       81.46      111.26     41.38 o 
   7  11   4      270.86      334.84     69.57 o 
   8  11   4        3.75        0.31     24.21 o 
 -13  12   4       26.48       68.35     34.63 o 
 -12  12   4       58.50       67.68     22.18 o 
 -11  12   4       47.20       58.57     20.67 o 
 -10  12   4      237.00      244.82     35.54 o 
  -9  12   4      691.13      687.25     47.54 o 
  -8  12   4       45.66       52.17     17.60 o 
  -7  12   4        1.40       14.93     11.58 o 
  -6  12   4      209.15      238.75     46.59 o 
  -5  12   4      130.03      162.57     26.43 o 
  -4  12   4        7.00        7.45     10.12 o 
  -3  12   4       18.62       14.23     10.92 o 
  -2  12   4      212.56      239.76     32.72 o 
  -1  12   4       23.80       31.48     15.33 o 
   0  12   4      222.95      236.60     34.59 o 
   1  12   4        1.05        2.23     11.34 o 
   2  12   4        0.36      -14.56     17.16 o 
   3  12   4       25.55       28.35     24.37 o 
   4  12   4        2.27        1.53     20.84 o 
   5  12   4       22.73       23.60     26.82 o 
   6  12   4      224.44      182.21     53.18 o 
   7  12   4       80.03       72.48     37.09 o 
 -13  13   4       52.47       42.30     31.11 o 
 -12  13   4      112.26      122.14     43.67 o 
 -11  13   4      159.66      182.25     32.92 o 
 -10  13   4      219.58      218.33     34.43 o 
  -9  13   4        0.70       18.44     14.07 o 
  -8  13   4       73.60      114.01     34.63 o 
  -7  13   4      201.17      217.45     46.28 o 
  -6  13   4     1332.40     1127.88     87.35 o 
  -5  13   4     1591.83     1558.22     67.31 o 
  -4  13   4        1.75        4.34     10.08 o 
  -3  13   4      134.31      132.67     26.88 o 
  -2  13   4       51.67       59.89     19.76 o 
  -1  13   4       36.30       55.20     19.07 o 
   0  13   4     1611.74     1473.13    139.84 o 
   1  13   4      193.59      201.78     35.97 o 
   2  13   4      128.26      101.45     37.70 o 
   3  13   4       14.22       32.49     26.82 o 
   4  13   4        5.85       25.44     26.20 o 
   5  13   4       95.84       91.49     41.22 o 
   6  13   4       19.51       -5.98     21.61 o 
 -12  14   4       58.50       40.76     28.96 o 
 -11  14   4        1.15        2.72     14.47 o 
 -10  14   4        0.48        9.50     19.00 o 
  -9  14   4       20.97       26.05     21.91 o 
  -8  14   4       12.58        4.60     16.40 o 
  -7  14   4        7.14       12.11     17.47 o 
  -6  14   4       12.90       18.39     20.69 o 
  -5  14   4       47.78       56.09     28.04 o 
  -4  14   4      127.22      128.78     25.94 o 
  -3  14   4       38.40       62.07     20.51 o 
  -2  14   4        2.52        6.89     13.13 o 
  -1  14   4        7.71        9.01     13.82 o 
   0  14   4      220.56      225.66     37.34 o 
   1  14   4      122.83      110.03     41.84 o 
   2  14   4      297.90      313.38     64.98 o 
   3  14   4       46.47       39.54     32.18 o 
   4  14   4       10.39       -3.68     28.04 o 
   5  14   4        0.96       -7.66     22.83 o 
 -10  15   4        1.40        1.99     19.46 o 
  -9  15   4       12.08       -8.43     16.86 o 
  -8  15   4       72.76       52.72     26.82 o 
  -7  15   4      103.09      107.88     38.16 o 
  -6  15   4       97.18       78.77     33.25 o 
  -5  15   4       69.51       77.39     33.87 o 
  -4  15   4       36.25       35.65     22.68 o 
  -3  15   4        0.01        3.95     12.24 o 
  -2  15   4       71.66       66.38     22.28 o 
  -1  15   4       26.75       45.17     30.19 o 
   0  15   4        0.37        2.58     14.54 o 
   1  15   4       13.59        3.98     25.59 o 
   2  15   4      319.05      255.00     62.52 o 
   3  15   4       36.31       52.10     37.09 o 
   4  15   4       11.66        3.52     23.60 o 
 -10  16   4        2.84        4.29     20.53 o 
  -9  16   4       11.63       23.29     23.14 o 
  -8  16   4        0.76       -0.15     18.39 o 
  -7  16   4        5.43       -2.91     17.78 o 
  -6  16   4       86.87       82.60     33.25 o 
  -5  16   4       69.07       47.20     29.12 o 
  -4  16   4       30.14       38.77     28.04 o 
  -3  16   4      167.59      192.56     35.34 o 
  -2  16   4        3.30       12.39     15.39 o 
  -1  16   4       15.24       26.26     19.40 o 
   0  16   4       31.91       13.49     25.90 o 
   1  16   4        0.13        4.44     26.97 o 
   2  16   4       26.78       40.30     35.55 o 
  -8  17   4       30.04       51.80     30.34 o 
  -7  17   4        7.37       20.84     24.37 o 
  -6  17   4       30.50       34.48     27.74 o 
  -5  17   4       77.87       95.62     41.84 o 
  -4  17   4        1.07       -6.59     22.07 o 
  -3  17   4        3.34       13.75     19.06 o 
  -2  17   4       22.21       26.61     20.77 o 
  -1  17   4       74.35       62.08     26.75 o 
   0  17   4        5.60       -8.58     25.75 o 
  -2 -17   5      118.40       62.52     46.89 o 
  -1 -17   5       15.42       21.61     35.71 o 
   0 -17   5      183.91      211.32     62.22 o 
   1 -17   5        0.34        0.15     30.96 o 
   2 -17   5        2.58       -2.45     29.27 o 
   3 -17   5        5.76        5.67     22.68 o 
   4 -17   5        7.70       21.13     19.18 o 
   5 -17   5       11.38       42.76     30.34 o 
   6 -17   5       71.20       72.18     36.32 o 
  -4 -16   5        0.13      -28.20     28.04 o 
  -3 -16   5        4.26       26.51     33.10 o 
  -2 -16   5       20.56       20.84     31.72 o 
  -1 -16   5       48.99       35.55     32.03 o 
   0 -16   5      107.94      125.05     45.05 o 
   1 -16   5        5.20        1.84     23.45 o 
   2 -16   5        0.31       14.25     24.52 o 
   3 -16   5        0.12       -5.82     18.85 o 
   4 -16   5       46.79       61.06     22.43 o 
   5 -16   5       75.02       78.92     37.85 o 
   6 -16   5       53.66       73.86     38.62 o 
   7 -16   5       14.15       -8.89     26.66 o 
  -6 -15   5        7.78       19.62     25.13 o 
  -5 -15   5        0.91        4.75     20.84 o 
  -4 -15   5        2.50       -0.46     18.24 o 
  -3 -15   5       68.14       63.14     36.63 o 
  -2 -15   5       86.83       81.37     37.70 o 
  -1 -15   5        9.98        8.89     22.99 o 
   0 -15   5      121.14      132.10     42.91 o 
   1 -15   5      337.11      335.61     62.22 o 
   2 -15   5      181.79      211.63     51.34 o 
   3 -15   5      163.63      183.81     45.67 o 
   4 -15   5       84.27       81.37     23.78 o 
   5 -15   5       27.19       54.59     18.57 o 
   6 -15   5       61.14       83.98     36.01 o 
   7 -15   5        0.79       -0.92     24.06 o 
   8 -15   5       58.61       66.05     35.40 o 
   9 -15   5       12.75       54.55     35.71 o 
  -7 -14   5        3.32       24.21     23.14 o 
  -6 -14   5        6.14       -1.84     19.00 o 
  -5 -14   5        0.08        1.07     16.70 o 
  -4 -14   5        9.56       17.93     23.60 o 
  -3 -14   5        0.26        8.43     22.37 o 
  -2 -14   5       11.53        7.36     21.15 o 
  -1 -14   5      172.43      164.12     46.74 o 
   0 -14   5      153.18      100.68     35.25 o 
   1 -14   5       84.46       62.37     28.04 o 
   2 -14   5      223.61      316.76     58.39 o 
   3 -14   5      159.27      172.21     30.50 o 
   4 -14   5        2.44        5.18     17.01 o 
   5 -14   5        0.79       -2.44     11.95 o 
   6 -14   5       85.16      127.96     43.52 o 
   7 -14   5       85.73      101.91     43.06 o 
   8 -14   5       47.43       52.72     36.93 o 
   9 -14   5       41.75       45.21     36.01 o 
  10 -14   5       95.63       73.86     36.17 o 
  -8 -13   5        3.21      -17.78     19.62 o 
  -7 -13   5       10.12       15.02     22.07 o 
  -6 -13   5       51.30       45.67     24.37 o 
  -5 -13   5      111.80      129.80     40.92 o 
  -4 -13   5       18.05       15.17     21.15 o 
  -3 -13   5        1.21      -21.84     14.56 o 
  -2 -13   5      187.18      222.82     51.80 o 
  -1 -13   5      197.35      185.73     47.20 o 
   0 -13   5      136.62      143.13     40.00 o 
   1 -13   5       38.94       37.70     23.29 o 
   2 -13   5        4.31       -1.53     10.87 o 
   3 -13   5     1106.61     1119.37     60.71 o 
   4 -13   5       23.24       30.19     13.73 o 
   5 -13   5      255.24      229.16     33.64 o 
   6 -13   5      281.37      257.19     36.70 o 
   7 -13   5       73.44      110.64     40.15 o 
   8 -13   5        0.17        4.90     25.59 o 
   9 -13   5       15.79       36.17     33.10 o 
  10 -13   5        1.62        4.44     27.74 o 
  -9 -12   5        8.22       61.60     29.27 o 
  -8 -12   5       15.86       -5.98     19.00 o 
  -7 -12   5        7.14        3.06     17.93 o 
  -6 -12   5        0.09        9.04     18.24 o 
  -5 -12   5        7.46        5.67     16.09 o 
  -4 -12   5       63.51       41.68     23.91 o 
  -3 -12   5        2.35        1.84     17.32 o 
  -2 -12   5       44.45       25.44     21.76 o 
  -1 -12   5      373.54      387.25     59.92 o 
   0 -12   5       25.99       12.72     14.86 o 
   1 -12   5      305.54      312.16     52.87 o 
   2 -12   5      278.58      287.56     35.31 o 
   3 -12   5      105.46      102.92     22.44 o 
   4 -12   5      369.66      390.89     41.08 o 
   5 -12   5     1926.70     1842.13     76.13 o 
   6 -12   5      366.76      372.56     40.72 o 
   7 -12   5       85.18      120.14     40.61 o 
   8 -12   5       70.05       64.52     33.56 o 
   9 -12   5       22.79        3.22     25.59 o 
  10 -12   5       31.24       49.04     34.63 o 
  11 -12   5       30.02       29.73     29.27 o 
 -10 -11   5       99.21      136.23     45.51 o 
  -9 -11   5        3.18       34.48     24.83 o 
  -8 -11   5        4.64       25.59     22.53 o 
  -7 -11   5        2.08        4.40     12.72 o 
  -6 -11   5        4.25       -6.13     13.64 o 
  -5 -11   5       11.91       10.42     20.69 o 
  -4 -11   5      344.06      397.52     61.76 o 
  -3 -11   5       39.23       46.89     26.05 o 
  -2 -11   5       13.51       31.57     21.15 o 
  -1 -11   5      555.95      559.34     59.31 o 
   0 -11   5      983.00     1139.06     82.29 o 
   1 -11   5      248.77      240.43     31.48 o 
   2 -11   5      508.24      514.61     38.52 o 
   3 -11   5       15.29       18.36     12.11 o 
   4 -11   5        0.34        3.47     10.19 o 
   5 -11   5      306.92      366.78     36.03 o 
   6 -11   5     1172.68     1132.77     81.83 o 
   7 -11   5      277.56      279.98     57.93 o 
   8 -11   5        1.37        5.52     22.37 o 
   9 -11   5       45.77       46.89     31.42 o 
  10 -11   5       83.18      103.75     42.45 o 
  11 -11   5      204.52      285.34     65.28 o 
  12 -11   5        4.82        8.43     24.06 o 
 -11 -10   5        0.15       30.34     23.29 o 
 -10 -10   5       41.61       47.97     26.66 o 
  -9 -10   5       97.57      103.82     25.14 o 
  -8 -10   5       47.45       64.99     20.97 o 
  -7 -10   5       68.70       72.16     24.83 o 
  -6 -10   5       79.09       68.19     29.27 o 
  -5 -10   5       26.40       55.01     26.97 o 
  -4 -10   5        0.48       13.33     13.95 o 
  -3 -10   5       51.98       31.72     19.46 o 
  -2 -10   5       17.93       11.19     15.63 o 
  -1 -10   5      121.60       98.84     30.80 o 
   0 -10   5       36.20       35.71     18.08 o 
   1 -10   5      134.10      145.34     24.49 o 
   2 -10   5        0.37        1.62      8.45 o 
   3 -10   5      442.76      457.54     26.50 o 
   4 -10   5      182.16      198.78     28.42 o 
   5 -10   5        0.04        4.38      9.47 o 
   6 -10   5      293.02      324.43     36.03 o 
   7 -10   5     3329.42     3100.74     94.95 o 
   8 -10   5      109.70      141.14     43.06 o 
   9 -10   5      213.88      297.91     60.99 o 
  10 -10   5       50.17       68.19     34.79 o 
  11 -10   5       26.38       48.58     31.72 o 
  12 -10   5        0.00       -5.06     22.99 o 
 -11  -9   5       23.96       29.97     16.99 o 
 -10  -9   5        1.34        8.99     13.42 o 
  -9  -9   5       21.21       26.73     16.24 o 
  -8  -9   5      146.60      149.26     28.91 o 
  -7  -9   5       21.21       19.83     14.43 o 
  -6  -9   5        4.47       -9.35     12.57 o 
  -5  -9   5      192.32      195.85     43.21 o 
  -4  -9   5      139.33      123.67     33.87 o 
  -3  -9   5        0.15       -2.76      9.04 o 
  -2  -9   5      369.36      359.51     49.34 o 
  -1  -9   5       69.22       69.88     25.29 o 
   0  -9   5      392.44      358.90     42.91 o 
   1  -9   5     3301.48     3270.89     86.74 o 
   2  -9   5      888.07      892.85     49.42 o 
   3  -9   5     4057.88     4002.70    290.78 o 
   4  -9   5      799.42      794.01     81.14 o 
   5  -9   5       96.97       87.70     18.92 o 
   6  -9   5       15.89        9.55     11.60 o 
   7  -9   5      976.78      922.01     51.27 o 
   8  -9   5      191.40      198.45     48.12 o 
   9  -9   5      144.17      160.45     44.13 o 
  10  -9   5      105.94       66.97     33.56 o 
  11  -9   5      101.29      119.22     42.30 o 
  12  -9   5        0.30        1.38     21.61 o 
 -12  -8   5        0.51       -1.07     23.60 o 
 -11  -8   5       49.26       85.62     23.08 o 
 -10  -8   5       24.04       22.55     14.89 o 
  -9  -8   5        1.55       -1.00     11.26 o 
  -8  -8   5       59.08       62.87     18.41 o 
  -7  -8   5      293.81      293.48     34.77 o 
  -6  -8   5      405.18      407.17     49.65 o 
  -5  -8   5      124.60      104.67     31.11 o 
  -4  -8   5      203.75      178.99     36.47 o 
  -3  -8   5        6.04        4.44     12.87 o 
  -2  -8   5       19.72       19.92     15.17 o 
  -1  -8   5      152.63      157.23     33.10 o 
   0  -8   5      238.87      250.71     38.77 o 
   1  -8   5       39.38       68.77     16.49 o 
   2  -8   5     1142.39     1078.73     48.32 o 
   3  -8   5     2655.77     2763.33     87.34 o 
   4  -8   5      687.38      624.87     96.70 o 
   5  -8   5      185.34      201.67     27.37 o 
   6  -8   5      117.22      113.88     22.31 o 
   7  -8   5     1344.53     1241.98     59.16 o 
   8  -8   5      205.17      158.91     42.45 o 
   9  -8   5        2.79        7.97     19.77 o 
  10  -8   5      833.23      667.38     75.09 o 
  11  -8   5        5.66       12.87     25.90 o 
  12  -8   5        5.48       19.16     25.44 o 
  13  -8   5        3.22        8.73     25.44 o 
 -13  -7   5        3.08        1.53     24.21 o 
 -12  -7   5       12.56       14.86     23.29 o 
 -11  -7   5       14.44       19.46     23.45 o 
 -10  -7   5        1.99        6.66     12.87 o 
  -9  -7   5      346.62      343.27     39.08 o 
  -8  -7   5      168.13      189.06     29.85 o 
  -7  -7   5        0.30        8.85      9.94 o 
  -6  -7   5      187.70      201.98     39.23 o 
  -5  -7   5      153.01      141.90     34.17 o 
  -4  -7   5      121.88      119.53     29.58 o 
  -3  -7   5     1235.65     1172.63     71.41 o 
  -2  -7   5       38.49       45.21     19.00 o 
  -1  -7   5     1008.87     1123.74     66.97 o 
   0  -7   5     1094.07     1173.56     47.16 o 
   1  -7   5      108.65      100.81     17.80 o 
   2  -7   5     1876.91     1969.17     61.95 o 
   3  -7   5       70.90       94.13     12.06 o 
   4  -7   5      849.19      899.66     38.06 o 
   5  -7   5      449.89      441.13     51.80 o 
   6  -7   5      349.95      359.08     33.06 o 
   7  -7   5      161.21      180.82     27.70 o 
   8  -7   5       85.53       75.52     19.75 o 
   9  -7   5      511.49      504.63     71.72 o 
  10  -7   5       56.11       58.69     28.50 o 
  11  -7   5        1.13        8.12     19.62 o 
  12  -7   5        0.37       -0.61     19.31 o 
  13  -7   5        2.16       18.08     26.51 o 
 -13  -6   5       41.35       73.10     33.87 o 
 -12  -6   5       54.53       74.94     33.87 o 
 -11  -6   5      118.48      122.60     38.77 o 
 -10  -6   5       80.31       88.22     21.20 o 
  -9  -6   5       83.52       90.03     21.07 o 
  -8  -6   5      368.73      389.80     33.20 o 
  -7  -6   5      924.85      814.02     45.58 o 
  -6  -6   5      497.20      471.11     34.56 o 
  -5  -6   5     2507.82     2506.77    104.05 o 
  -4  -6   5        1.95       -1.84     11.03 o 
  -3  -6   5      113.09      110.18     25.29 o 
  -2  -6   5     1704.27     1734.27     79.38 o 
  -1  -6   5     3359.09     3520.48    111.41 o 
   0  -6   5     2805.32     2756.27     82.98 o 
   1  -6   5      309.22      279.53     23.12 o 
   2  -6   5     1957.93     2013.85     60.11 o 
   3  -6   5     2402.97     2801.20    104.94 o 
   4  -6   5      826.18      808.15     52.72 o 
   5  -6   5      182.87      146.36     22.24 o 
   6  -6   5      696.88      678.99     43.98 o 
   7  -6   5      179.13      186.94     26.06 o 
   8  -6   5     1110.97     1044.41     52.31 o 
   9  -6   5       72.49       63.29     28.35 o 
  10  -6   5      401.53      335.61     61.91 o 
  11  -6   5        0.03       -8.58     16.09 o 
  12  -6   5       27.74       25.44     26.97 o 
  13  -6   5        9.11       26.82     28.20 o 
 -14  -5   5       53.22       62.06     37.24 o 
 -13  -5   5       11.00       16.70     24.06 o 
 -12  -5   5        2.85       11.95     20.84 o 
 -11  -5   5       14.64       25.75     22.07 o 
 -10  -5   5      116.17      155.64     26.05 o 
  -9  -5   5       16.65       19.04     12.04 o 
  -8  -5   5        5.45        6.46      9.58 o 
  -7  -5   5      530.03      509.94     40.92 o 
  -6  -5   5      366.35      349.80     28.36 o 
  -5  -5   5      134.95      136.23     29.42 o 
  -4  -5   5     1290.11     1415.36     70.95 o 
  -3  -5   5     2397.46     2394.29     89.65 o 
  -2  -5   5        3.20        8.89     10.42 o 
  -1  -5   5       46.79       28.50     13.03 o 
   0  -5   5     4615.44     4642.15    106.27 o 
   1  -5   5     7415.70     7737.72    111.77 o 
   2  -5   5     5114.98     5169.67    120.68 o 
   3  -5   5        2.76        2.45      4.97 o 
   4  -5   5       60.39      101.40      9.46 o 
   5  -5   5       63.61       63.37     15.37 o 
   6  -5   5      189.86      175.97     24.45 o 
   7  -5   5      655.16      639.42     39.29 o 
   8  -5   5     1841.05     1845.55    150.03 o 
   9  -5   5       28.83       53.18     25.75 o 
  10  -5   5       50.39       35.25     23.60 o 
  11  -5   5        9.95       10.27     18.08 o 
  12  -5   5       30.38       56.39     32.64 o 
  13  -5   5        0.04       21.91     25.90 o 
 -14  -4   5      181.72      188.95     56.24 o 
 -13  -4   5        6.39       13.03     23.75 o 
 -12  -4   5       23.96       28.66     24.98 o 
 -11  -4   5        3.74       14.71     18.24 o 
 -10  -4   5      570.85      671.94     43.64 o 
  -9  -4   5      185.12      193.07     26.96 o 
  -8  -4   5       90.97      102.64     20.10 o 
  -7  -4   5      540.30      557.56     35.43 o 
  -6  -4   5       62.15       51.90     13.85 o 
  -5  -4   5     1243.33     1226.57     63.75 o 
  -4  -4   5      165.51      170.71     27.43 o 
  -3  -4   5      223.74      229.41     27.43 o 
  -2  -4   5       40.46       39.23     13.95 o 
  -1  -4   5     3095.29     3112.70     92.10 o 
   0  -4   5      460.21      478.17     26.29 o 
   1  -4   5     3857.80     3766.30     73.14 o 
   2  -4   5      392.48      384.18     31.19 o 
   3  -4   5      656.27      787.73     35.74 o 
   4  -4   5      223.65      224.86     23.57 o 
   5  -4   5      520.65      537.09     32.52 o 
   6  -4   5      345.51      343.44     29.67 o 
   7  -4   5        0.16        7.73      9.39 o 
   8  -4   5       72.39       64.43     19.39 o 
   9  -4   5      298.09      339.59     57.47 o 
  10  -4   5      325.96      282.74     55.32 o 
  11  -4   5        0.26       18.70     22.83 o 
  12  -4   5      439.81      489.92     78.92 o 
  13  -4   5        2.16       21.91     26.20 o 
 -14  -3   5        4.76        4.29     25.75 o 
 -13  -3   5       83.80       84.13     36.93 o 
 -12  -3   5      121.95      123.06     38.46 o 
 -11  -3   5        0.60       10.42     17.01 o 
 -10  -3   5       21.67       20.69     17.62 o 
  -9  -3   5       12.58       19.03     10.97 o 
  -8  -3   5        0.09        6.60      8.26 o 
  -7  -3   5        3.47       -5.10      6.99 o 
  -6  -3   5        0.58       -3.69      8.12 o 
  -5  -3   5      275.69      290.09     29.73 o 
  -4  -3   5      148.79      149.41     23.60 o 
  -3  -3   5     2183.35     2386.47     76.93 o 
  -2  -3   5     3549.87     3696.87     94.86 o 
  -1  -3   5     1207.84     1211.24     54.25 o 
   0  -3   5     1054.22      997.71     34.94 o 
   1  -3   5     2515.47     2415.32     55.37 o 
   2  -3   5    15376.13    15859.36    245.65 o 
   3  -3   5     2694.44     2527.08     61.62 o 
   4  -3   5     2428.36     2412.64     63.36 o 
   5  -3   5      366.60      364.60     27.10 o 
   6  -3   5      240.10      270.20     26.32 o 
   7  -3   5       49.84       61.69     15.57 o 
   8  -3   5       96.28       93.23     20.36 o 
   9  -3   5      492.28      520.63     38.17 o 
  10  -3   5      347.35      279.67     53.94 o 
  11  -3   5      117.33       95.78     36.01 o 
  12  -3   5       19.94       36.63     25.90 o 
  13  -3   5        7.76        3.98     21.91 o 
 -15  -2   5        1.93       -5.52     24.67 o 
 -14  -2   5       33.76       27.28     30.50 o 
 -13  -2   5       23.37       24.83     25.90 o 
 -12  -2   5      173.61      237.22     53.79 o 
 -11  -2   5       43.59       40.92     23.91 o 
 -10  -2   5       87.33      100.68     32.49 o 
  -9  -2   5      215.99      209.70     24.95 o 
  -8  -2   5      360.27      320.66     27.29 o 
  -7  -2   5      415.73      410.23     27.36 o 
  -6  -2   5      843.82      892.30     36.88 o 
  -5  -2   5     3276.60     3285.23     67.11 o 
  -4  -2   5      755.71      694.35     38.92 o 
  -3  -2   5     2208.91     2020.99     64.98 o 
  -2  -2   5     4902.62     5300.87    106.66 o 
  -1  -2   5     1208.16     1246.80     51.34 o 
   0  -2   5     9540.75     9695.03    109.95 o 
   1  -2   5     6439.65     6284.78     86.95 o 
   2  -2   5     3559.72     3792.95     81.45 o 
   3  -2   5       66.33       70.05     13.05 o 
   4  -2   5       56.83       89.69     15.02 o 
   5  -2   5      721.72      752.46     37.27 o 
   6  -2   5       13.38       15.03      9.92 o 
   7  -2   5        0.91       -1.27      8.91 o 
   8  -2   5      264.86      320.63     31.43 o 
   9  -2   5      273.76      239.40     31.24 o 
  10  -2   5      175.46      170.25     43.67 o 
  11  -2   5      399.02      409.47     67.27 o 
  12  -2   5        8.23       -4.60     19.00 o 
  13  -2   5        0.38        6.44     22.83 o 
 -15  -1   5        1.06       10.11     26.82 o 
 -14  -1   5        0.90       27.28     28.81 o 
 -13  -1   5       60.23       68.19     33.71 o 
 -12  -1   5       11.61       10.11     18.08 o 
 -11  -1   5       65.88      100.07     34.94 o 
 -10  -1   5        5.18        3.22     14.71 o 
  -9  -1   5       16.32       31.50     11.30 o 
  -8  -1   5       93.35      100.35     17.47 o 
  -7  -1   5      455.00      417.46     25.85 o 
  -6  -1   5     2358.10     2344.32     55.37 o 
  -5  -1   5      910.00      934.64     93.40 o 
  -4  -1   5     1347.32     1264.88     47.51 o 
  -3  -1   5      587.67      554.74     31.87 o 
  -2  -1   5     5020.85     4977.83     96.54 o 
  -1  -1   5     3441.74     3339.96     80.45 o 
   0  -1   5     3041.18     2796.37     52.18 o 
   1  -1   5     1105.65     1065.84     20.15 o 
   2  -1   5      933.36      922.15     33.35 o 
   3  -1   5     1059.93     1060.94     38.33 o 
   4  -1   5     1716.40     1683.50     51.45 o 
   5  -1   5       49.69       30.60     10.75 o 
   6  -1   5      867.47      803.94     41.15 o 
   7  -1   5       34.38       51.93     14.87 o 
   8  -1   5      467.67      448.45     34.35 o 
   9  -1   5        5.91       24.99     12.46 o 
  10  -1   5       10.76       -5.21     16.24 o 
  11  -1   5      217.56      172.55     45.97 o 
  12  -1   5       25.36       53.94     30.50 o 
  13  -1   5        1.67        0.61     21.45 o 
 -15   0   5       81.47       95.62     41.84 o 
 -14   0   5      109.71      124.59     43.06 o 
 -13   0   5       23.09       51.34     30.04 o 
 -12   0   5      224.35      228.03     52.72 o 
 -11   0   5       45.97       62.06     26.66 o 
 -10   0   5      273.67      258.83     48.58 o 
  -9   0   5      782.85      709.06     60.99 o 
  -8   0   5     1276.90     1319.83     43.26 o 
  -7   0   5        0.02       -2.50      5.67 o 
  -6   0   5     1657.67     1572.93     41.56 o 
  -5   0   5     1670.49     1690.69     40.59 o 
  -4   0   5       22.66       20.96      6.03 o 
  -2   0   5     1303.09     1232.54     44.59 o 
  -1   0   5      380.67      347.25     26.05 o 
   0   0   5     5079.61     4874.34    104.80 o 
   1   0   5      168.27      140.18      9.24 o 
   2   0   5      568.18      594.97     26.33 o 
   3   0   5     4575.09     4671.54     79.89 o 
   4   0   5     2227.14     2217.68     58.82 o 
   5   0   5      285.62      267.92     22.78 o 
   6   0   5     1338.39     1232.92     50.40 o 
   7   0   5      124.14       98.80     19.39 o 
   8   0   5        0.00        6.34      9.83 o 
   9   0   5      250.31      242.44     32.20 o 
  10   0   5       64.83       58.50     18.20 o 
  11   0   5      263.07      227.41     51.95 o 
  12   0   5      296.95      315.22     61.76 o 
  13   0   5       40.78       49.34     25.90 o 
 -15   1   5      133.92      152.63     51.34 o 
 -14   1   5       53.49       36.93     27.43 o 
 -13   1   5       53.30       50.57     31.42 o 
 -12   1   5      220.59      226.34     51.64 o 
 -11   1   5        3.44       -3.06     12.41 o 
 -10   1   5      110.93       68.04     26.36 o 
  -9   1   5       34.93       48.27     21.30 o 
  -8   1   5      579.50      591.77     32.72 o 
  -7   1   5     1291.19     1335.37     71.72 o 
  -6   1   5     1381.97     1336.98     33.69 o 
  -5   1   5        4.21        5.06      3.37 o 
  -4   1   5      880.89      846.80     25.74 o 
  -3   1   5     1938.36     1455.43    317.37 o 
  -2   1   5     1286.45     1152.55     42.30 o 
  -1   1   5     4886.35     4849.79     81.76 o 
   0   1   5     2533.14     2580.09     36.11 o 
   1   1   5      443.00      366.49     14.53 o 
   2   1   5      752.96      728.46     27.50 o 
   3   1   5     1556.20     1400.88    188.11 o 
   4   1   5      691.22      628.75     31.61 o 
   5   1   5       45.85       38.26     11.70 o 
   6   1   5      608.39      625.22     36.84 o 
   7   1   5      219.57      234.54     28.64 o 
   8   1   5       48.35       36.55     14.63 o 
   9   1   5      449.48      422.47     36.40 o 
  10   1   5        4.09       -4.30     13.95 o 
  11   1   5        3.86       11.65     19.31 o 
 -15   2   5      161.90      139.91     51.03 o 
 -14   2   5        2.27       -4.14     22.68 o 
 -13   2   5      219.20      196.77     51.34 o 
 -12   2   5        5.08       17.32     20.84 o 
 -11   2   5      304.88      318.44     55.78 o 
 -10   2   5      133.30      153.86     38.46 o 
  -9   2   5        2.23       -3.52     11.19 o 
  -8   2   5        4.65        0.46      9.96 o 
  -7   2   5     1757.83     1569.37     77.24 o 
  -6   2   5      518.28      479.92     16.37 o 
  -5   2   5       16.93       18.88      5.29 o 
  -4   2   5     1971.02     1955.76    109.65 o 
  -3   2   5     6636.74     6696.84    129.57 o 
  -2   2   5     5462.55     5212.19    132.25 o 
  -1   2   5     3479.28     3498.30     57.99 o 
   0   2   5     4728.03     4554.62     56.79 o 
   1   2   5     1577.77     1466.26     37.49 o 
   2   2   5     4098.01     4034.64     53.52 o 
   3   2   5     2937.95     3097.88     63.41 o 
   4   2   5       75.91       21.62     33.79 o 
   5   2   5      144.48      121.06     28.81 o 
   6   2   5      130.20      135.40     22.22 o 
   7   2   5       73.82      102.01     20.64 o 
   8   2   5      533.82      521.47     38.51 o 
   9   2   5      141.94      126.61     24.63 o 
  10   2   5       57.60       58.81     19.17 o 
 -15   3   5      169.28      216.53     59.15 o 
 -14   3   5       94.40       73.40     37.70 o 
 -13   3   5      110.31      114.01     40.61 o 
 -12   3   5      588.51      561.49     65.13 o 
 -11   3   5       12.15       -1.53     16.09 o 
 -10   3   5       16.87       19.92     18.39 o 
  -9   3   5       56.25       47.66     22.22 o 
  -8   3   5       16.40       13.49     13.49 o 
  -7   3   5       68.72       52.26     18.85 o 
  -6   3   5     4160.54     4314.44    117.84 o 
  -5   3   5     6364.32     6956.23    310.09 o 
  -4   3   5     4520.60     4585.16    128.65 o 
  -3   3   5     2801.71     2681.68     58.54 o 
  -2   3   5     1356.31     1349.73     27.97 o 
  -1   3   5     3138.02     3033.13     36.88 o 
   0   3   5      124.86      124.03     14.73 o 
   1   3   5      237.46      221.91     11.68 o 
   2   3   5      545.44      572.24     20.53 o 
   3   3   5       77.23       78.23     13.27 o 
   4   3   5       96.33       92.53     15.59 o 
   5   3   5        6.99        9.04      7.74 o 
   6   3   5       29.89       20.50     10.89 o 
   7   3   5      316.53      329.44     33.27 o 
   8   3   5      399.54      430.84     35.48 o 
   9   3   5       95.87       98.69     31.72 o 
  10   3   5       62.87       65.13     27.43 o 
 -15   4   5      340.47      369.78     75.55 o 
 -14   4   5       11.31       16.24     25.90 o 
 -13   4   5     2064.08     2136.07    132.10 o 
 -12   4   5      171.55      197.84     47.97 o 
 -11   4   5      389.79      331.77     57.31 o 
 -10   4   5       13.11       34.17     22.07 o 
  -9   4   5      124.15      134.70     33.56 o 
  -8   4   5      480.16      430.00     45.36 o 
  -7   4   5     1451.56     1375.06     72.33 o 
  -6   4   5        0.81       -0.92      8.73 o 
  -5   4   5     1375.54     1494.68     31.66 o 
  -4   4   5     3077.83     3236.58    121.16 o 
  -3   4   5      435.33      382.34     19.62 o 
  -2   4   5      867.66      848.42     27.57 o 
  -1   4   5     1506.32     1444.77     63.75 o 
   0   4   5      163.97      173.92     18.51 o 
   1   4   5     1722.64     1724.77     29.04 o 
   2   4   5       96.97      120.24     11.01 o 
   3   4   5     1608.92     1595.67     44.68 o 
   4   4   5     1131.35     1194.78     68.12 o 
   5   4   5       28.42       34.94     12.10 o 
   6   4   5      325.23      384.02     36.86 o 
   7   4   5      261.50      229.25     44.59 o 
   8   4   5       18.74       28.04     20.99 o 
   9   4   5      132.65      153.09     42.30 o 
  10   4   5      468.93      481.49     68.96 o 
  11   4   5        7.64       -0.31     17.16 o 
 -15   5   5       29.89       31.57     34.33 o 
 -14   5   5        1.41       30.50     27.58 o 
 -13   5   5      274.96      266.65     59.15 o 
 -12   5   5      400.62      429.08     67.58 o 
 -11   5   5      443.23      442.57     65.44 o 
 -10   5   5      231.23      217.30     44.13 o 
  -9   5   5      446.45      426.33     48.43 o 
  -8   5   5     1367.40     1367.09     77.85 o 
  -7   5   5      370.11      416.67     41.07 o 
  -6   5   5      138.63      139.78      8.82 o 
  -5   5   5      100.61      107.67     10.49 o 
  -4   5   5     3482.13     3763.24     97.64 o 
  -3   5   5     4678.21     4709.15     70.01 o 
  -2   5   5     1222.13     1144.51     24.78 o 
  -1   5   5      230.48      241.15     20.80 o 
   0   5   5      566.60      544.08     29.91 o 
   1   5   5     2128.39     2143.63     60.83 o 
   2   5   5       70.59       94.89     10.55 o 
   3   5   5       28.46       50.63     13.03 o 
   4   5   5      847.88      837.72     36.34 o 
   5   5   5      178.75      131.94     35.09 o 
   6   5   5       20.17       11.19     16.40 o 
   7   5   5      210.31      228.49     46.13 o 
   8   5   5      100.99       92.41     32.33 o 
   9   5   5       13.30       15.32     21.61 o 
  10   5   5       44.97       66.81     33.56 o 
  11   5   5        8.03       11.65     21.30 o 
 -15   6   5      409.98      408.09     78.46 o 
 -14   6   5        5.96       34.17     30.19 o 
 -13   6   5        0.02       -9.96     19.77 o 
 -12   6   5       43.25       46.59     28.96 o 
 -11   6   5     1194.01     1049.42     84.44 o 
 -10   6   5      431.22      377.90     56.85 o 
  -9   6   5       11.06       15.02     17.16 o 
  -8   6   5      188.18      198.91     37.24 o 
  -7   6   5       78.47       85.20     24.37 o 
  -6   6   5      293.77      324.94     15.52 o 
  -5   6   5     3644.17     3866.38     96.77 o 
  -4   6   5      868.24      901.92     27.21 o 
  -3   6   5      742.76      726.56     23.45 o 
  -2   6   5     4108.63     4087.93     64.76 o 
  -1   6   5     2901.46     2824.64    131.71 o 
   0   6   5      875.87      899.31     40.74 o 
   1   6   5       17.02       14.65      9.96 o 
   2   6   5      831.77      785.22     41.72 o 
   3   6   5     1043.31      967.43     70.19 o 
   4   6   5      369.59      325.49     48.73 o 
   5   6   5      299.08      260.21     47.20 o 
   6   6   5      266.90      256.84     49.50 o 
   7   6   5        9.42        4.29     19.16 o 
   8   6   5       11.29        8.28     18.54 o 
   9   6   5       10.07       14.71     19.46 o 
  10   6   5       18.99       27.58     24.98 o 
  11   6   5        0.02       11.65     20.38 o 
 -15   7   5        0.27       26.20     31.42 o 
 -14   7   5        3.28       15.17     28.20 o 
 -13   7   5        0.10       32.33     25.13 o 
 -12   7   5       20.94       22.53     22.22 o 
 -11   7   5      372.57      362.88     59.92 o 
 -10   7   5      419.92      431.38     60.07 o 
  -9   7   5       97.50      106.35     31.26 o 
  -8   7   5        2.22        7.56      9.63 o 
  -7   7   5       27.74       38.23     12.86 o 
  -6   7   5       88.96       98.94     11.47 o 
  -5   7   5      432.32      482.29     21.42 o 
  -4   7   5      341.67      349.00     80.28 o 
  -3   7   5      192.29      190.29     21.46 o 
  -2   7   5      520.59      550.37     19.22 o 
  -1   7   5      203.86      212.77     23.99 o 
   0   7   5      460.37      439.78     30.92 o 
   1   7   5     1494.40     1490.03     57.45 o 
   2   7   5        4.91       11.61     10.66 o 
   3   7   5        7.68       24.06     18.24 o 
   4   7   5      259.93      272.47     48.43 o 
   5   7   5        1.88       -0.31     12.87 o 
   6   7   5       22.88       17.62     19.77 o 
   7   7   5      191.92      242.43     53.02 o 
   8   7   5      109.36       75.40     32.18 o 
   9   7   5        4.14       11.49     21.30 o 
  10   7   5        4.79        4.75     23.45 o 
 -15   8   5        6.09       11.19     26.97 o 
 -14   8   5        0.90       25.75     27.28 o 
 -13   8   5       47.92       80.30     37.39 o 
 -12   8   5       81.46       87.50     36.93 o 
 -11   8   5        0.26       10.57     20.08 o 
 -10   8   5      311.50      346.64     39.10 o 
  -9   8   5        4.77        3.79     10.12 o 
  -8   8   5      128.09      131.56     22.38 o 
  -7   8   5        0.93        4.53      8.75 o 
  -6   8   5       53.16       56.10     10.11 o 
  -5   8   5     1079.53     1129.29     34.43 o 
  -4   8   5       12.84       17.90      6.76 o 
  -3   8   5       21.54       18.32      6.84 o 
  -2   8   5       50.76       45.85      8.20 o 
  -1   8   5      103.82      110.48     20.20 o 
   0   8   5       54.28       51.28     15.08 o 
   1   8   5       38.48       43.07     15.43 o 
   2   8   5      431.49      458.72     44.06 o 
   3   8   5        0.36        5.52     13.64 o 
   4   8   5      436.03      426.02     60.53 o 
   5   8   5      146.96      169.33     43.37 o 
   6   8   5      126.97      104.36     34.79 o 
   7   8   5       64.19       97.62     36.63 o 
   8   8   5      174.58      212.09     53.33 o 
   9   8   5        2.21        8.28     20.38 o 
  10   8   5        2.23       14.86     27.28 o 
 -15   9   5       29.62       68.65     36.47 o 
 -14   9   5       70.40       64.99     24.37 o 
 -13   9   5        4.37       -6.57     15.44 o 
 -12   9   5      107.17      117.22     27.19 o 
 -11   9   5       33.02       40.30     18.10 o 
 -10   9   5      618.24      570.99     43.00 o 
  -9   9   5      299.56      308.70     35.43 o 
  -8   9   5       65.62       59.66     16.04 o 
  -7   9   5     1383.54     1309.33     55.44 o 
  -6   9   5      698.38      606.36     54.33 o 
  -5   9   5     1567.66     1560.83    106.80 o 
  -4   9   5      485.81      495.87     24.01 o 
  -3   9   5      891.38      933.18     45.18 o 
  -2   9   5      417.73      410.92     35.32 o 
  -1   9   5       45.75       36.65     13.42 o 
   0   9   5      154.13      158.44     25.06 o 
   1   9   5       29.21       29.12     13.52 o 
   2   9   5      183.03      165.04     27.74 o 
   3   9   5       40.15       70.80     28.66 o 
   4   9   5       16.79       59.77     26.97 o 
   5   9   5       69.43      107.12     36.63 o 
   6   9   5       30.98       15.78     22.07 o 
   7   9   5       98.74       82.29     32.95 o 
   8   9   5       33.12       47.35     30.65 o 
   9   9   5        3.15      -11.03     17.32 o 
 -14  10   5        9.72      -11.34     24.06 o 
 -13  10   5      116.86      126.61     30.23 o 
 -12  10   5       66.02       81.17     23.13 o 
 -11  10   5       50.10       38.84     17.89 o 
 -10  10   5        9.18       -0.37     10.08 o 
  -9  10   5       81.62       70.07     19.29 o 
  -8  10   5        1.14        7.01     10.01 o 
  -7  10   5       45.80       46.99     14.32 o 
  -6  10   5        1.02       -0.02      7.85 o 
  -5  10   5      456.16      266.45    136.58 o 
  -4  10   5        7.30       10.08     10.17 o 
  -3  10   5       93.59       75.78     17.80 o 
  -2  10   5        5.96        4.00      9.16 o 
  -1  10   5       44.35       44.67     15.21 o 
   0  10   5       89.18       72.60     19.67 o 
   1  10   5        0.04       -2.42     10.28 o 
   2  10   5       58.59       44.02     17.71 o 
   3  10   5        0.26        7.51     15.94 o 
   4  10   5       22.80       31.26     24.52 o 
   5  10   5       20.69       25.90     23.91 o 
   6  10   5       52.63       24.67     23.45 o 
   7  10   5       21.19       19.46     24.52 o 
   8  10   5       54.65       73.25     36.47 o 
 -14  11   5       74.53       24.06     31.72 o 
 -13  11   5        0.03        1.63     14.83 o 
 -12  11   5       59.42       94.33     25.05 o 
 -11  11   5       57.24       76.03     22.17 o 
 -10  11   5      136.47      151.09     28.23 o 
  -9  11   5        9.59       10.62     12.36 o 
  -8  11   5      488.13      430.17     35.82 o 
  -7  11   5       47.60       34.06     14.68 o 
  -6  11   5       45.28       61.76     25.44 o 
  -5  11   5      141.89      157.19     24.46 o 
  -4  11   5      546.18      539.00     40.76 o 
  -3  11   5       27.03       22.03     12.26 o 
  -2  11   5      657.09      651.77     51.26 o 
  -1  11   5      139.12      146.60     26.26 o 
   0  11   5        0.13       -0.92     10.16 o 
   1  11   5      214.75      204.04     32.78 o 
   2  11   5       31.23       30.19     23.45 o 
   3  11   5        0.42        6.74     18.24 o 
   4  11   5        0.74        4.29     18.08 o 
   5  11   5       40.12       35.55     28.50 o 
   6  11   5       29.28       54.40     32.79 o 
   7  11   5        0.88       -3.22     21.76 o 
 -14  12   5        4.35        4.60     25.13 o 
 -13  12   5        0.78        2.15     23.75 o 
 -12  12   5        0.00        5.78     13.18 o 
 -11  12   5       12.31       24.72     15.62 o 
 -10  12   5      149.47      111.91     25.69 o 
  -9  12   5        1.20        3.60     12.57 o 
  -8  12   5      181.03      183.41     39.15 o 
  -7  12   5       59.99       92.56     30.50 o 
  -6  12   5      266.39      252.85     49.80 o 
  -5  12   5      219.94      240.13     29.98 o 
  -4  12   5      720.93      755.68     57.01 o 
  -3  12   5       99.86      116.48     23.32 o 
  -2  12   5      462.41      464.42     41.05 o 
  -1  12   5       21.39       33.07     15.71 o 
   0  12   5       46.64       71.06     22.00 o 
   1  12   5       52.48       64.20     30.50 o 
   2  12   5       15.57       38.31     24.67 o 
   3  12   5        0.07       14.71     22.99 o 
   4  12   5       16.66       28.50     26.97 o 
   5  12   5       14.06       30.96     23.75 o 
   6  12   5       62.86       55.47     32.03 o 
   7  12   5        3.82      -15.17     19.62 o 
 -13  13   5        3.24        4.90     25.13 o 
 -12  13   5       37.79       41.68     20.97 o 
 -11  13   5      152.97      173.16     31.47 o 
 -10  13   5      183.18      234.62     51.80 o 
  -9  13   5        3.69       -3.68     14.71 o 
  -8  13   5      150.53      153.86     41.07 o 
  -7  13   5       47.79       43.37     26.20 o 
  -6  13   5      203.56      237.53     49.19 o 
  -5  13   5      210.93      210.25     47.66 o 
  -4  13   5       66.99       68.83     19.66 o 
  -3  13   5        3.05       13.90     13.51 o 
  -2  13   5      250.51      269.54     37.17 o 
  -1  13   5       21.29       21.25     14.63 o 
   0  13   5       49.22       38.68     18.74 o 
   1  13   5       18.36       22.41     16.73 o 
   2  13   5       43.08       73.25     35.71 o 
   3  13   5       91.59      101.91     38.62 o 
   4  13   5       10.32       14.86     28.96 o 
   5  13   5        3.37       30.80     26.97 o 
   6  13   5        0.02       29.58     28.04 o 
 -12  14   5        6.25        9.81     19.31 o 
 -11  14   5       17.64       22.99     24.21 o 
 -10  14   5       17.99       17.16     19.46 o 
  -9  14   5        3.53       10.73     18.54 o 
  -8  14   5      512.08      485.63     72.33 o 
  -7  14   5        3.74       14.71     18.08 o 
  -6  14   5       49.36       38.16     24.83 o 
  -5  14   5        0.98       -3.83     15.17 o 
  -4  14   5       78.61       93.21     22.83 o 
  -3  14   5       16.62       27.65     14.77 o 
  -2  14   5       46.92       49.77     19.39 o 
  -1  14   5        4.11        0.92     12.89 o 
   0  14   5       32.09       22.80     17.19 o 
   1  14   5        2.40        8.28     21.76 o 
   2  14   5       14.75       31.11     28.96 o 
   3  14   5        1.77        0.46     27.28 o 
   4  14   5        3.75       11.03     27.58 o 
 -11  15   5        7.56       11.49     22.53 o 
 -10  15   5       47.03       88.73     36.32 o 
  -9  15   5       68.82       92.25     37.24 o 
  -8  15   5       10.67       13.64     21.76 o 
  -7  15   5       47.00       62.98     29.88 o 
  -6  15   5       29.70       31.57     25.13 o 
  -5  15   5       14.27       29.12     23.29 o 
  -4  15   5      442.81      498.11     55.09 o 
  -3  15   5       28.33       44.50     19.31 o 
  -2  15   5      106.45      137.11     30.21 o 
  -1  15   5       17.23       27.85     18.24 o 
   0  15   5      147.38      123.55     29.78 o 
   1  15   5        0.02      -14.40     19.77 o 
   2  15   5        2.36        5.06     27.58 o 
   3  15   5        1.89       24.98     30.50 o 
 -10  16   5        0.28        9.81     24.06 o 
  -9  16   5        0.08       20.84     23.60 o 
  -8  16   5       72.93       75.55     34.33 o 
  -7  16   5       22.33       33.25     25.75 o 
  -6  16   5        3.27        2.91     20.23 o 
  -5  16   5       79.24       75.70     35.09 o 
  -4  16   5       13.30       11.49     24.83 o 
  -3  16   5      117.68      122.54     29.26 o 
  -2  16   5        0.11       -4.44     16.63 o 
  -1  16   5        0.34       -3.57     16.06 o 
   0  16   5        8.95       21.30     27.89 o 
   1  16   5        2.32        8.58     28.04 o 
   2  16   5        0.38       13.95     29.27 o 
  -8  17   5        2.15        2.76     22.22 o 
  -7  17   5        0.16        7.51     23.91 o 
  -6  17   5       18.27       34.17     29.73 o 
  -5  17   5       11.58       -3.98     21.30 o 
  -4  17   5        0.06       20.08     25.59 o 
  -3  17   5       24.23       32.31     22.65 o 
  -2  17   5      136.88      147.05     35.55 o 
  -1  17   5       41.64       22.37     22.42 o 
  -1 -17   6        0.32        7.51     34.33 o 
   0 -17   6        0.20        3.52     29.88 o 
   1 -17   6        0.00      -10.11     27.43 o 
   2 -17   6       17.70       21.61     35.09 o 
   3 -17   6       89.24      107.73     44.44 o 
   4 -17   6       26.06       44.59     31.87 o 
   5 -17   6        3.79       47.66     32.18 o 
  -4 -16   6       35.04       52.26     41.99 o 
  -3 -16   6       17.50       38.00     39.08 o 
  -2 -16   6        0.70      -12.72     24.98 o 
  -1 -16   6        1.06       -2.61     25.90 o 
   0 -16   6       47.13       36.47     30.50 o 
   1 -16   6       30.57       18.85     27.12 o 
   2 -16   6       33.99       36.93     25.44 o 
   3 -16   6       14.16       27.28     28.35 o 
   4 -16   6       45.88       77.55     25.51 o 
   5 -16   6       22.49        9.39     17.52 o 
   6 -16   6        4.60        8.12     26.05 o 
   7 -16   6       32.63       -6.44     22.37 o 
  -6 -15   6       29.26       23.14     24.06 o 
  -5 -15   6       74.40      116.16     43.21 o 
  -4 -15   6       14.76       31.72     24.52 o 
  -3 -15   6       92.53       83.52     41.68 o 
  -2 -15   6        8.96       -4.90     23.45 o 
  -1 -15   6        0.10       14.71     23.91 o 
   0 -15   6       41.73       60.23     31.87 o 
   1 -15   6       20.82        5.82     18.85 o 
   2 -15   6       53.57       58.54     31.26 o 
   3 -15   6        6.00        1.85     13.36 o 
   4 -15   6       67.30      112.86     27.35 o 
   5 -15   6        5.78        5.65     15.12 o 
   6 -15   6        4.52       -8.43     19.92 o 
   7 -15   6       54.13       88.73     38.62 o 
   8 -15   6        7.77       22.37     32.33 o 
  -7 -14   6       36.27       42.76     29.58 o 
  -6 -14   6       53.30       67.43     34.17 o 
  -5 -14   6       32.10       15.94     20.99 o 
  -4 -14   6       23.59       14.71     20.53 o 
  -3 -14   6       68.83       41.07     29.42 o 
  -2 -14   6        4.30       -0.61     18.08 o 
  -1 -14   6      214.23      260.82     57.93 o 
   0 -14   6        7.14       24.67     20.53 o 
   1 -14   6       10.67       25.44     22.37 o 
   2 -14   6      169.71      122.29     37.24 o 
   3 -14   6        6.30       11.49     12.86 o 
   4 -14   6       87.12      114.09     26.26 o 
   5 -14   6        5.68       25.80     14.29 o 
   6 -14   6        8.85       12.87     25.59 o 
   7 -14   6       42.87       51.95     36.17 o 
   8 -14   6       10.80       11.03     29.58 o 
   9 -14   6        6.14        2.15     26.36 o 
  -8 -13   6        1.93       16.09     26.51 o 
  -7 -13   6       37.69       25.29     24.06 o 
  -6 -13   6      126.31      115.85     40.76 o 
  -5 -13   6      193.81      148.19     45.67 o 
  -4 -13   6        5.73       21.30     21.30 o 
  -3 -13   6       63.27       71.41     32.03 o 
  -2 -13   6       18.27       21.15     23.29 o 
  -1 -13   6      850.36      754.12     75.86 o 
   0 -13   6       45.62       45.51     25.44 o 
   1 -13   6       20.85       24.21     19.31 o 
   2 -13   6        0.37      -11.94     10.00 o 
   3 -13   6      231.51      214.15     33.11 o 
   4 -13   6      141.60      117.84     26.15 o 
   5 -13   6      162.18      133.53     28.22 o 
   6 -13   6      308.54      357.92     42.76 o 
   7 -13   6       27.96       36.32     29.27 o 
   8 -13   6       75.11       78.00     40.61 o 
   9 -13   6       35.07       72.33     41.22 o 
  10 -13   6        7.33      -16.09     26.20 o 
  -9 -12   6        3.23        5.36     21.61 o 
  -8 -12   6       58.91       63.75     33.41 o 
  -7 -12   6       23.37       19.99     15.23 o 
  -6 -12   6        7.89       14.25     20.69 o 
  -5 -12   6       13.78       35.25     22.99 o 
  -4 -12   6      168.17      192.47     47.81 o 
  -3 -12   6       99.88       97.62     34.94 o 
  -2 -12   6      131.92      121.98     38.16 o 
  -1 -12   6        5.31       12.57     16.86 o 
   0 -12   6        1.05        8.73     16.86 o 
   1 -12   6      576.67      598.57     62.83 o 
   2 -12   6      112.90      123.97     25.57 o 
   3 -12   6      117.26      119.34     24.64 o 
   4 -12   6      137.87      166.56     29.36 o 
   5 -12   6       75.87       85.20     22.02 o 
   6 -12   6      161.24      167.28     29.84 o 
   7 -12   6       28.44       36.32     27.28 o 
   8 -12   6       89.25       69.42     34.48 o 
   9 -12   6        1.23        7.97     25.75 o 
  10 -12   6       67.06       93.94     39.84 o 
  11 -12   6      190.99      266.19     60.84 o 
 -10 -11   6       10.02       53.48     28.50 o 
  -9 -11   6        0.44       33.87     24.21 o 
  -8 -11   6      160.90      159.77     31.14 o 
  -7 -11   6      125.46      131.04     28.70 o 
  -6 -11   6      192.40      201.98     51.03 o 
  -5 -11   6       35.83       40.76     25.59 o 
  -4 -11   6     1007.56      989.19     83.52 o 
  -3 -11   6     1117.65      980.30     81.53 o 
  -2 -11   6      149.08      156.31     40.76 o 
  -1 -11   6      184.71      203.97     45.05 o 
   0 -11   6        5.43       14.25     15.94 o 
   1 -11   6        0.96        3.24     10.73 o 
   2 -11   6      220.32      238.34     32.68 o 
   3 -11   6      217.44      175.32     28.93 o 
   4 -11   6      312.04      273.11     34.78 o 
   5 -11   6        9.19       -4.14     14.71 o 
   6 -11   6        8.66       28.63     19.31 o 
   7 -11   6        2.92       10.27     21.76 o 
   8 -11   6       42.98       58.08     32.33 o 
   9 -11   6       49.39       55.32     32.49 o 
  10 -11   6       23.92       23.75     27.58 o 
  11 -11   6       14.72       17.32     31.26 o 
 -11 -10   6        0.01       12.11     20.84 o 
 -10 -10   6       56.00       71.41     44.06 o 
  -9 -10   6       61.96       61.08     20.53 o 
  -8 -10   6      275.27      239.69     36.11 o 
  -7 -10   6       99.37       90.44     22.67 o 
  -6 -10   6      269.04      201.82     47.51 o 
  -5 -10   6        0.28        0.31     13.64 o 
  -4 -10   6      195.46      232.78     47.51 o 
  -3 -10   6      119.05      123.21     34.33 o 
  -2 -10   6      566.58      532.22     57.62 o 
  -1 -10   6       82.39      107.27     32.33 o 
   0 -10   6       78.52       76.32     26.36 o 
   1 -10   6        0.92        8.49      9.32 o 
   2 -10   6       61.70       90.49     20.42 o 
   3 -10   6      105.71       95.27     20.87 o 
   4 -10   6      324.59      312.50     35.56 o 
   5 -10   6      893.75      857.97     50.67 o 
   6 -10   6      432.65      405.10     38.19 o 
   7 -10   6       16.23       36.47     16.24 o 
   8 -10   6        2.23        8.43     20.99 o 
   9 -10   6       24.50       25.29     26.36 o 
  10 -10   6       41.86       49.34     30.65 o 
  11 -10   6       14.56       27.89     26.51 o 
 -11  -9   6        1.06       12.29     14.81 o 
 -10  -9   6       67.19       91.28     31.34 o 
  -9  -9   6        0.05        4.83     12.03 o 
  -8  -9   6        7.95        6.56     12.28 o 
  -7  -9   6       50.56       57.81     19.27 o 
  -6  -9   6     2486.76     2376.21    122.44 o 
  -5  -9   6       96.60       80.45     30.04 o 
  -4  -9   6        0.12      -13.03      8.73 o 
  -3  -9   6      116.00      163.21     37.85 o 
  -2  -9   6      147.94      120.76     32.18 o 
  -1  -9   6      942.68      930.04     69.73 o 
   0  -9   6      522.38      503.25     51.34 o 
   1  -9   6      291.26      344.11     34.27 o 
   2  -9   6       48.36       65.89     17.50 o 
   3  -9   6        0.61        4.09      9.19 o 
   4  -9   6      253.92      268.15     32.46 o 
   5  -9   6       24.69       40.27     15.65 o 
   6  -9   6       42.90       62.75     19.63 o 
   7  -9   6        0.18        4.83     13.49 o 
   8  -9   6       36.30       29.88     25.13 o 
   9  -9   6        0.18       14.56     21.91 o 
  10  -9   6       66.32       59.31     30.96 o 
  11  -9   6       70.18       46.13     30.04 o 
  12  -9   6       13.92       10.57     22.99 o 
 -12  -8   6        0.06       19.46     24.83 o 
 -11  -8   6        4.66       20.90     15.71 o 
 -10  -8   6      137.18      138.48     28.12 o 
  -9  -8   6       97.23      117.94     25.97 o 
  -8  -8   6       16.55       22.98     13.07 o 
  -7  -8   6      197.53      212.69     31.35 o 
  -6  -8   6       72.86       60.23     24.83 o 
  -5  -8   6       81.21       71.11     25.90 o 
  -4  -8   6      202.06      192.78     39.38 o 
  -3  -8   6        9.55       10.27     12.57 o 
  -2  -8   6     1008.52     1066.73     71.87 o 
  -1  -8   6       41.13       34.94     17.78 o 
   0  -8   6        0.39        1.53     10.73 o 
   1  -8   6      194.72      207.84     26.55 o 
   2  -8   6      605.42      686.63     40.51 o 
   3  -8   6      294.56      346.18     65.74 o 
   4  -8   6      187.58      207.17     28.29 o 
   5  -8   6      657.03      663.66     94.78 o 
   6  -8   6      194.30      204.90     45.44 o 
   7  -8   6       34.25       40.81     17.91 o 
   8  -8   6      158.68      178.22     45.67 o 
   9  -8   6       55.79       79.99     33.10 o 
  10  -8   6      392.74      436.90     73.71 o 
  11  -8   6        1.49       30.65     28.50 o 
  12  -8   6        0.61       13.49     27.43 o 
 -13  -7   6       25.11       28.04     30.04 o 
 -12  -7   6       83.04       61.60     30.65 o 
 -11  -7   6       74.84       83.98     34.48 o 
 -10  -7   6        1.72        8.13     12.08 o 
  -9  -7   6        1.53        8.21     10.83 o 
  -8  -7   6      206.79      212.62     30.99 o 
  -7  -7   6      218.49      227.81     41.53 o 
  -6  -7   6        0.24       -4.29      9.35 o 
  -5  -7   6      756.19      691.29     58.69 o 
  -4  -7   6     1158.02     1074.24     71.11 o 
  -3  -7   6      730.16      727.30     57.16 o 
  -2  -7   6      524.90      410.08     43.06 o 
  -1  -7   6      183.99      206.88     35.40 o 
   0  -7   6        3.68       -4.02      6.77 o 
   1  -7   6        0.04        3.95      7.50 o 
   2  -7   6        6.86        7.73      8.46 o 
   3  -7   6      268.53      351.71     31.33 o 
   4  -7   6      661.63      616.41     65.74 o 
   5  -7   6       16.82       24.99     12.87 o 
   6  -7   6        0.20        3.51     11.30 o 
   7  -7   6      549.58      541.12     85.28 o 
   8  -7   6       79.08       69.79     19.29 o 
   9  -7   6      277.66      248.56     55.32 o 
  10  -7   6        4.99       23.14     22.53 o 
  11  -7   6      205.13      208.11     53.33 o 
  12  -7   6       16.64       29.27     28.50 o 
 -13  -6   6        3.63      -13.79     18.85 o 
 -12  -6   6        0.05       -0.77     19.31 o 
 -11  -6   6        0.44      -12.41     13.49 o 
 -10  -6   6      115.52       98.21     22.80 o 
  -9  -6   6      742.36      706.22     45.93 o 
  -8  -6   6      168.40      168.41     27.03 o 
  -7  -6   6      122.98      103.31     21.28 o 
  -6  -6   6       23.48       43.06     20.08 o 
  -5  -6   6      198.33      171.02     34.17 o 
  -4  -6   6       14.46       -4.14      9.65 o 
  -3  -6   6       78.69      100.68     26.05 o 
  -2  -6   6      700.64      667.38     51.18 o 
  -1  -6   6       62.20       61.76     19.92 o 
   0  -6   6      296.38      348.81     26.26 o 
   1  -6   6      811.27      862.00     40.74 o 
   2  -6   6      301.78      290.79     28.25 o 
   3  -6   6      816.08      814.51     41.35 o 
   4  -6   6        0.21       -1.07      7.39 o 
   5  -6   6     2269.76     2260.70    205.27 o 
   6  -6   6      141.08      140.45     23.41 o 
   7  -6   6      161.42      213.27     29.36 o 
   8  -6   6       73.91       88.55     20.72 o 
   9  -6   6       78.39       68.81     31.87 o 
  10  -6   6       57.50       96.70     35.40 o 
  11  -6   6       62.59      100.38     36.01 o 
  12  -6   6      296.73      451.46     78.15 o 
 -14  -5   6        2.07       28.20     26.51 o 
 -13  -5   6        3.81        0.77     22.22 o 
 -12  -5   6        0.23        8.58     18.70 o 
 -11  -5   6       84.51      109.42     36.63 o 
 -10  -5   6      383.23      432.13     38.65 o 
  -9  -5   6       48.30       45.39     14.89 o 
  -8  -5   6      165.67      193.29     27.20 o 
  -7  -5   6      257.33      257.97     29.41 o 
  -6  -5   6      396.33      297.60     40.61 o 
  -5  -5   6    11743.35    12274.41    223.89 o 
  -4  -5   6     6172.77     6386.92    154.62 o 
  -3  -5   6     2230.89     2290.08     89.65 o 
  -2  -5   6      846.97      858.47     54.40 o 
  -1  -5   6      641.98      803.00     52.72 o 
   0  -5   6     1103.18     1088.44     43.40 o 
   1  -5   6      337.64      320.23     24.45 o 
   2  -5   6     1068.40     1148.51     49.27 o 
   3  -5   6      364.69      355.47     26.86 o 
   4  -5   6      786.17      837.89     41.72 o 
   5  -5   6       83.09       84.96     18.28 o 
   6  -5   6        4.94        1.15      8.28 o 
   7  -5   6        3.43        0.86      9.72 o 
   8  -5   6       56.67       63.17     18.51 o 
   9  -5   6      526.02      517.81     63.14 o 
  10  -5   6        0.34        0.46     16.86 o 
  11  -5   6        0.00       -2.61     18.70 o 
  12  -5   6        7.22       10.11     22.37 o 
 -14  -4   6        3.38       13.03     23.75 o 
 -13  -4   6        0.76       -4.90     21.15 o 
 -12  -4   6       44.35       49.65     28.96 o 
 -11  -4   6        8.31       20.23     19.46 o 
 -10  -4   6       77.16       63.07     17.71 o 
  -9  -4   6      287.30      281.99     31.69 o 
  -8  -4   6      601.62      600.78     38.28 o 
  -7  -4   6      475.06      453.00     32.35 o 
  -6  -4   6      511.17      542.27     33.41 o 
  -5  -4   6     1955.49     1894.56     80.15 o 
  -4  -4   6     4092.94     4032.01    114.47 o 
  -3  -4   6     1388.37     1341.04     64.52 o 
  -2  -4   6       22.37        6.28      8.28 o 
  -1  -4   6      107.52      142.82     25.90 o 
   0  -4   6     1392.56     1388.99     46.32 o 
   1  -4   6     3134.65     3103.05     86.05 o 
   2  -4   6     1477.23     1539.37     50.63 o 
   3  -4   6     1438.46     1529.15     52.11 o 
   4  -4   6       61.34       59.91     14.71 o 
   5  -4   6     3881.73     3971.00    155.47 o 
   6  -4   6      188.06      208.04     26.64 o 
   7  -4   6       75.97       54.77     15.70 o 
   8  -4   6       90.13      135.49     23.90 o 
   9  -4   6      196.34      240.74     32.83 o 
  10  -4   6       83.75       92.56     34.02 o 
  11  -4   6      153.29      155.54     44.59 o 
  12  -4   6       19.51       28.96     28.81 o 
 -14  -3   6       42.96       56.39     33.41 o 
 -13  -3   6      269.62      215.46     55.17 o 
 -12  -3   6      268.82      269.25     57.31 o 
 -11  -3   6      253.68      270.63     53.48 o 
 -10  -3   6       97.77      115.24     34.79 o 
  -9  -3   6        0.13        0.34      8.53 o 
  -8  -3   6      342.51      344.73     29.82 o 
  -7  -3   6      994.73     1005.46     44.44 o 
  -6  -3   6     7821.91     7972.18    154.70 o 
  -5  -3   6      662.84      670.29     44.75 o 
  -4  -3   6      336.73      322.89     31.11 o 
  -3  -3   6     4866.37     5286.16    120.91 o 
  -2  -3   6      223.98      223.58     26.51 o 
  -1  -3   6     3442.33     3255.83     94.25 o 
   0  -3   6     8847.36     8990.60    114.30 o 
   1  -3   6     3861.44     4148.56    125.35 o 
   2  -3   6       86.71       77.22     18.01 o 
   3  -3   6       49.73       59.66     13.49 o 
   4  -3   6     1878.58     1886.33     59.20 o 
   5  -3   6      115.59      129.56     20.43 o 
   6  -3   6     1139.03     1055.83     49.04 o 
   7  -3   6       18.91       18.97     10.82 o 
   8  -3   6      109.04       93.55     20.76 o 
   9  -3   6      814.21      803.03     49.33 o 
  10  -3   6        5.25        8.43     17.93 o 
  11  -3   6      739.97      769.90     80.15 o 
  12  -3   6        2.08        8.12     21.61 o 
 -15  -2   6       32.99       29.88     32.18 o 
 -14  -2   6        1.19       -0.15     23.60 o 
 -13  -2   6       26.94        0.46     20.84 o 
 -12  -2   6       19.28       20.99     22.68 o 
 -11  -2   6      221.49      238.45     49.80 o 
 -10  -2   6       27.46       40.61     21.45 o 
  -9  -2   6      276.11      300.25     28.18 o 
  -8  -2   6      323.23      327.92     44.52 o 
  -7  -2   6       12.32        7.23      7.75 o 
  -6  -2   6     1844.78     1758.65     52.43 o 
  -5  -2   6      162.09      199.37     23.29 o 
  -4  -2   6      977.62      988.43     48.73 o 
  -3  -2   6     1260.60     1230.86     53.79 o 
  -2  -2   6      500.67      419.58     32.49 o 
  -1  -2   6       21.00       18.24     10.57 o 
   0  -2   6     1104.02     1086.96     61.68 o 
   1  -2   6      392.71      352.22     22.48 o 
   2  -2   6     1513.22     1708.52     49.84 o 
   3  -2   6      657.86      634.88     32.39 o 
   4  -2   6     2613.60     2744.95     70.10 o 
   5  -2   6      298.43      276.60     27.79 o 
   6  -2   6       43.72       47.57     14.68 o 
   7  -2   6       79.14       78.37     18.19 o 
   8  -2   6        4.32        6.34     10.82 o 
   9  -2   6       26.70       41.67     16.39 o 
  10  -2   6      262.31      315.68     57.77 o 
  11  -2   6       11.14       21.76     22.53 o 
  12  -2   6      197.46      231.09     55.78 o 
 -15  -1   6       20.05       36.78     31.11 o 
 -14  -1   6      323.20      346.18     70.03 o 
 -13  -1   6        1.39       -0.77     17.78 o 
 -12  -1   6       21.24       11.80     19.92 o 
 -11  -1   6      483.95      433.53     63.44 o 
 -10  -1   6     1082.48     1036.39     79.53 o 
  -9  -1   6       36.72       57.23     16.86 o 
  -8  -1   6       26.20       37.90     11.43 o 
  -7  -1   6      996.18      967.53     38.36 o 
  -6  -1   6      125.54      118.91     15.64 o 
  -5  -1   6      733.12      819.30     32.24 o 
  -4  -1   6     8168.76     8794.23    139.45 o 
  -3  -1   6     1954.86     1722.93     59.92 o 
  -2  -1   6      472.88      461.57     32.33 o 
  -1  -1   6      377.08      425.10     31.72 o 
   0  -1   6     1163.98     1211.08     37.18 o 
   1  -1   6     1182.58     1156.44     23.35 o 
   2  -1   6      568.34      601.45     29.08 o 
   3  -1   6      196.10      191.79     20.59 o 
   4  -1   6       53.05       69.35     14.57 o 
   5  -1   6        0.90        2.28      7.74 o 
   6  -1   6       16.08       17.41     11.74 o 
   7  -1   6       57.43       59.32     16.65 o 
   8  -1   6       13.81       17.20     12.01 o 
   9  -1   6        7.15        0.49     17.55 o 
  10  -1   6       62.23       65.74     29.12 o 
  11  -1   6       60.88       87.35     33.25 o 
  12  -1   6        1.88        7.36     22.37 o 
 -15   0   6        0.07      -12.11     21.45 o 
 -14   0   6      167.90      169.64     50.88 o 
 -13   0   6        0.23        2.76     19.00 o 
 -12   0   6        3.11       11.19     18.54 o 
 -11   0   6      393.57      320.43     56.09 o 
 -10   0   6      110.65       95.47     30.65 o 
  -9   0   6        3.83        3.98     12.11 o 
  -8   0   6      396.53      424.27     39.69 o 
  -7   0   6      204.58      218.34     30.96 o 
  -6   0   6       67.43       59.18     10.77 o 
  -5   0   6     2676.88     3020.05    113.25 o 
  -4   0   6      367.34      382.34     26.66 o 
  -3   0   6     6526.79     7116.51    118.61 o 
  -2   0   6      678.62      704.77     38.00 o 
  -1   0   6      805.63      809.74     42.76 o 
   0   0   6     7329.76     7794.64     70.05 o 
   1   0   6       41.61       41.31      6.60 o 
   2   0   6     1300.32     1375.70     29.72 o 
   3   0   6        0.67        4.98      6.72 o 
   4   0   6      283.27      293.25     23.56 o 
   5   0   6        0.10       10.56      8.65 o 
   6   0   6       39.23       37.18     13.49 o 
   7   0   6       11.81        6.94      9.80 o 
   8   0   6      105.38      115.08     23.60 o 
   9   0   6      199.05      204.83     30.99 o 
  10   0   6        2.09       -0.02     11.97 o 
  11   0   6        7.79       17.78     22.07 o 
  12   0   6        9.65       36.78     24.98 o 
 -15   1   6       22.20       40.30     31.72 o 
 -14   1   6       69.52       77.54     37.70 o 
 -13   1   6       69.29       70.19     33.87 o 
 -12   1   6      285.54      287.18     57.47 o 
 -11   1   6      638.25      574.21     62.06 o 
 -10   1   6        5.32       17.32     17.01 o 
  -9   1   6        3.03        9.50     13.49 o 
  -8   1   6      198.77      198.31     19.16 o 
  -7   1   6      804.55      740.82     73.17 o 
  -6   1   6       14.63       16.64      6.03 o 
  -5   1   6     1908.13     2015.91     43.95 o 
  -4   1   6     1153.85     1150.99     36.24 o 
  -3   1   6     1336.38     1227.95     45.97 o 
  -2   1   6       10.68       18.08      9.65 o 
  -1   1   6      180.56      208.76     16.93 o 
   0   1   6      370.30      338.69     14.53 o 
   1   1   6     6700.68     6902.68     68.68 o 
   2   1   6      509.25      569.34     25.83 o 
   3   1   6      554.66      396.67    109.42 o 
   4   1   6     2357.15     2350.10     72.25 o 
   5   1   6      266.43      289.63     33.25 o 
   6   1   6      246.89      230.18     27.25 o 
   7   1   6      445.94      431.53     33.59 o 
   8   1   6      122.31      121.32     23.07 o 
   9   1   6        0.02       10.60     10.45 o 
  10   1   6        0.05       13.05     12.57 o 
 -15   2   6       10.31       -1.23     28.35 o 
 -14   2   6        8.54       -6.59     20.38 o 
 -13   2   6      567.53      579.42     80.76 o 
 -12   2   6      231.67      251.17     53.02 o 
 -11   2   6        5.59       -0.77     14.56 o 
 -10   2   6        0.97        5.82     16.55 o 
  -9   2   6        1.53       -1.53     11.34 o 
  -8   2   6       45.10       37.09     18.54 o 
  -7   2   6     2548.70     2773.27     53.48 o 
  -6   2   6      984.36      945.47     26.88 o 
  -5   2   6     4987.69     5688.99    392.38 o 
  -4   2   6      687.19      671.37     31.49 o 
  -3   2   6     1002.52     1010.34     42.76 o 
  -2   2   6        0.75        1.01      4.38 o 
  -1   2   6      297.46      283.67     18.25 o 
   0   2   6     1635.23     1748.24     35.14 o 
   1   2   6     1338.61     1309.33     29.31 o 
   2   2   6       41.09       59.21      8.98 o 
   3   2   6     2861.27     2684.47     61.88 o 
   4   2   6        8.63        2.48      6.62 o 
   5   2   6      283.85      324.79     45.97 o 
   6   2   6       22.57       50.10     15.01 o 
   7   2   6        0.29        4.76      9.90 o 
   8   2   6      175.67      190.90     28.89 o 
   9   2   6      309.61      342.19     55.63 o 
  10   2   6       38.94       42.14     23.45 o 
 -15   3   6       21.27        5.06     24.21 o 
 -14   3   6      832.13      872.27     89.65 o 
 -13   3   6      113.82      172.71     47.97 o 
 -12   3   6      946.06      935.25     82.75 o 
 -11   3   6      383.98      348.17     58.23 o 
 -10   3   6       92.31       93.02     31.11 o 
  -9   3   6     1007.72      841.77     65.74 o 
  -8   3   6      570.62      575.28     51.03 o 
  -7   3   6     1286.89     1256.45     69.11 o 
  -6   3   6      216.98      210.96     13.16 o 
  -5   3   6        3.19       14.62      5.85 o 
  -4   3   6     4900.06     4979.69    163.97 o 
  -3   3   6    14356.69    14421.99    312.31 o 
  -2   3   6     4868.25     4751.40     54.37 o 
  -1   3   6      697.20      728.36     30.10 o 
   0   3   6     3975.77     4108.69     85.66 o 
   1   3   6       73.28       88.83      9.38 o 
   2   3   6     1076.89     1108.50     29.69 o 
   3   3   6     4916.11     5025.81     84.13 o 
   4   3   6     1004.13     1063.95     42.30 o 
   5   3   6      847.53      759.95     38.68 o 
   6   3   6      114.20       55.57     59.84 o 
   7   3   6      122.14      179.60     26.26 o 
   8   3   6      479.18      415.14     59.31 o 
   9   3   6       44.57       20.84     19.77 o 
  10   3   6      330.74      347.25     59.61 o 
 -16   4   6       26.89       26.51     30.04 o 
 -15   4   6       73.74      115.85     47.05 o 
 -14   4   6       16.79       30.80     28.66 o 
 -13   4   6      678.27      642.40     72.94 o 
 -12   4   6     1181.17     1179.52     93.17 o 
 -11   4   6     1397.87     1290.78     91.64 o 
 -10   4   6        1.32       13.49     17.32 o 
  -9   4   6      242.88      223.43     41.84 o 
  -8   4   6     3622.02     3531.05    124.43 o 
  -7   4   6      164.26      170.41     31.42 o 
  -6   4   6     2517.10     2973.62    101.06 o 
  -5   4   6      246.48      273.64     16.14 o 
  -4   4   6     9148.85     9711.19    255.32 o 
  -3   4   6     2763.48     2664.05    167.15 o 
  -2   4   6      147.33      166.34     11.04 o 
  -1   4   6       60.27       51.57     11.38 o 
   0   4   6     1817.27     1728.82     51.02 o 
   1   4   6     4778.09     5053.55    100.67 o 
   2   4   6     1687.67     1694.63     42.06 o 
   3   4   6      448.65      462.66     31.57 o 
   4   4   6      633.78      630.19     32.45 o 
   5   4   6      202.01      184.35     39.38 o 
   6   4   6      276.33      287.64     49.19 o 
   7   4   6       11.00       15.78     19.77 o 
   8   4   6        0.07       -7.36     14.25 o 
   9   4   6       10.50       -0.61     17.47 o 
  10   4   6       71.41      112.94     38.00 o 
  11   4   6      129.32      190.79     48.27 o 
 -15   5   6      147.86      187.26     56.55 o 
 -14   5   6      258.46      233.85     59.00 o 
 -13   5   6        1.68        5.36     22.22 o 
 -12   5   6      666.95      598.73     67.27 o 
 -11   5   6      356.17      410.08     62.52 o 
 -10   5   6       51.90       25.29     20.23 o 
  -9   5   6      493.00      498.50     51.18 o 
  -8   5   6      114.87      151.87     33.87 o 
  -7   5   6      455.16      502.03     43.98 o 
  -6   5   6     1599.61     1775.80    121.98 o 
  -5   5   6     1338.99     1320.99     31.94 o 
  -4   5   6      376.99      335.87     16.77 o 
  -3   5   6     1799.12     1938.63     37.01 o 
  -2   5   6     1129.52     1146.56     24.78 o 
  -1   5   6      535.68      567.93     68.65 o 
   0   5   6     2348.23     2402.10    141.44 o 
   1   5   6     7066.33     7471.41    119.13 o 
   2   5   6     9067.86     9635.05    141.62 o 
   3   5   6      176.96      183.43     36.93 o 
   4   5   6      169.54      142.21     36.01 o 
   5   5   6      478.67      523.94     56.55 o 
   6   5   6        2.46       10.73     15.02 o 
   7   5   6      165.90      179.14     44.44 o 
   8   5   6       27.17       61.76     29.73 o 
   9   5   6        2.15        9.81     21.61 o 
  10   5   6        5.06       -3.52     18.39 o 
  11   5   6       20.80       62.52     31.72 o 
 -15   6   6       92.17       86.74     42.91 o 
 -14   6   6        0.14       -4.29     20.99 o 
 -13   6   6       33.27       35.25     26.82 o 
 -12   6   6     1270.08     1142.59     91.49 o 
 -11   6   6      288.20      287.95     55.32 o 
 -10   6   6     1899.31     1986.97    107.58 o 
  -9   6   6      615.86      580.18     55.63 o 
  -8   6   6     3959.65     4055.30    134.24 o 
  -7   6   6        4.63       14.40     13.33 o 
  -6   6   6      351.02      349.92     26.38 o 
  -5   6   6     1359.92     1486.76     35.92 o 
  -4   6   6     1899.17     1759.40     59.16 o 
  -3   6   6       92.35       91.47     10.24 o 
  -2   6   6      319.60      328.05     16.46 o 
  -1   6   6      806.31      759.69     37.33 o 
   0   6   6      202.74      217.16     24.59 o 
   1   6   6      119.58      132.25     30.80 o 
   2   6   6       19.92       32.49     19.54 o 
   3   6   6        4.61        1.53     12.87 o 
   4   6   6       53.46       42.91     23.45 o 
   5   6   6       79.08       74.78     28.66 o 
   6   6   6      633.78      656.35     67.89 o 
   7   6   6       23.26       24.06     22.83 o 
   8   6   6       32.03        5.21     16.86 o 
   9   6   6       30.13       46.89     28.20 o 
  10   6   6        2.49        5.98     22.07 o 
 -15   7   6        2.44        9.65     28.20 o 
 -14   7   6       28.92       65.74     35.86 o 
 -13   7   6      100.17      126.58     43.37 o 
 -12   7   6      244.00      251.78     54.55 o 
 -11   7   6      142.07      210.25     48.27 o 
 -10   7   6     1764.33     1620.71     98.38 o 
  -9   7   6        0.53       13.49     16.24 o 
  -8   7   6       36.51       40.62     14.22 o 
  -7   7   6      502.61      511.21     33.58 o 
  -6   7   6     2016.78     2179.42     45.17 o 
  -5   7   6        0.77        2.47      5.29 o 
  -4   7   6      163.47      108.54     50.38 o 
  -3   7   6       41.27       33.02      7.60 o 
  -2   7   6      319.25      365.28     39.61 o 
  -1   7   6      258.16      224.15     25.52 o 
   0   7   6      531.36      521.06     68.73 o 
   1   7   6     1298.00     1236.46     71.57 o 
   2   7   6      886.68      819.72     45.87 o 
   3   7   6       56.24       64.82     26.36 o 
   4   7   6      201.62      149.57     39.84 o 
   5   7   6      318.28      346.64     57.47 o 
   6   7   6        7.85        4.29     16.24 o 
   7   7   6        0.02       -2.76     14.25 o 
   8   7   6       13.88       44.75     26.05 o 
   9   7   6       83.22      124.59     43.37 o 
  10   7   6        5.15       34.94     30.04 o 
 -15   8   6       33.04       15.78     29.88 o 
 -14   8   6       16.52       36.17     30.65 o 
 -13   8   6      109.00      137.15     43.98 o 
 -12   8   6      457.34      449.77     69.57 o 
 -11   8   6      450.76      434.45     64.67 o 
 -10   8   6      849.66      808.32     50.30 o 
  -9   8   6        8.83       15.32     12.24 o 
  -8   8   6      543.13      589.69     38.87 o 
  -7   8   6     1355.14     1343.32     54.61 o 
  -6   8   6     1804.42     1992.61     60.42 o 
  -5   8   6     1111.98     1206.20     54.83 o 
  -4   8   6     2046.76     2044.56     46.41 o 
  -3   8   6       53.50       52.74      9.09 o 
  -2   8   6       15.79       13.24     10.39 o 
  -1   8   6      581.28      609.96     61.22 o 
   0   8   6       10.29        5.86      9.21 o 
   1   8   6       78.75       89.83     20.27 o 
   2   8   6       53.69       50.46     16.98 o 
   3   8   6      339.10      345.72     54.71 o 
   4   8   6        0.07        0.92     14.40 o 
   5   8   6        0.23        2.45     16.70 o 
   6   8   6       43.10       62.83     30.65 o 
   7   8   6       74.95       83.36     35.86 o 
   8   8   6        4.43       13.18     20.38 o 
   9   8   6        4.00       -7.05     18.24 o 
 -15   9   6       18.80       53.33     23.98 o 
 -14   9   6      144.52      165.68     35.11 o 
 -13   9   6        1.07       12.80     22.22 o 
 -12   9   6      522.21      539.08     46.24 o 
 -11   9   6        3.62       16.77     13.50 o 
 -10   9   6      477.57      461.61     41.70 o 
  -9   9   6     1012.92      905.45     66.20 o 
  -8   9   6       10.95       20.47     14.86 o 
  -7   9   6        0.95       -0.40      8.61 o 
  -6   9   6      178.57      166.03     23.48 o 
  -5   9   6      489.40      517.56     24.94 o 
  -4   9   6      827.10      824.78     71.18 o 
  -3   9   6      308.22      336.09     30.35 o 
  -2   9   6      962.93      977.54     61.60 o 
  -1   9   6      307.91      339.87     32.20 o 
   0   9   6      304.76      322.12     34.83 o 
   1   9   6       22.37       33.80     14.85 o 
   2   9   6       29.15       32.89     16.71 o 
   3   9   6     2240.08     2217.14    121.52 o 
   4   9   6      107.91      124.59     37.70 o 
   5   9   6       22.18       -2.45     15.94 o 
   6   9   6        9.24       25.13     23.75 o 
   7   9   6       72.07       77.24     35.71 o 
   8   9   6       21.73       34.33     27.12 o 
 -14  10   6        5.92        4.31     15.85 o 
 -13  10   6      274.46      303.00     43.64 o 
 -12  10   6       25.19       23.77     14.46 o 
 -11  10   6       50.21       46.89     18.81 o 
 -10  10   6       55.70       69.44     22.22 o 
  -9  10   6      233.85      235.42     33.05 o 
  -8  10   6       10.05       17.43     12.13 o 
  -7  10   6      141.99      117.07     21.45 o 
  -6  10   6        2.91       -3.56      7.94 o 
  -5  10   6     1003.97      987.66     74.94 o 
  -4  10   6        4.68       12.27      9.91 o 
  -3  10   6      737.60      774.79     56.16 o 
  -2  10   6      279.14      236.43     30.74 o 
  -1  10   6      640.04      615.92     42.49 o 
   0  10   6       29.13       44.15     17.00 o 
   1  10   6       36.58       47.01     17.17 o 
   2  10   6        4.64       11.10     13.65 o 
   3  10   6       18.56        4.60     20.08 o 
   4  10   6       71.54       72.02     33.56 o 
   5  10   6      128.86      132.71     42.91 o 
   6  10   6      113.14      142.21     44.75 o 
   7  10   6       25.81        7.82     22.68 o 
   8  10   6        3.22       -7.20     20.84 o 
 -14  11   6        1.07        0.15     15.60 o 
 -13  11   6        0.33       -8.70     13.57 o 
 -12  11   6        0.07       -8.40     10.60 o 
 -11  11   6      393.49      446.00     47.73 o 
 -10  11   6       53.30       57.08     19.37 o 
  -9  11   6     1271.74     1183.42     60.51 o 
  -8  11   6       17.58       14.24     11.69 o 
  -7  11   6     1362.65     1294.45     90.57 o 
  -6  11   6      448.68      392.61     57.62 o 
  -5  11   6       17.19       34.39     13.22 o 
  -4  11   6        0.58       11.22     10.51 o 
  -3  11   6       24.77       34.10     14.42 o 
  -2  11   6      453.84      431.37     40.00 o 
  -1  11   6      334.43      331.90     38.12 o 
   0  11   6     1234.88     1196.43     63.01 o 
   1  11   6      894.57      930.64     57.42 o 
   2  11   6      125.14       91.33     33.87 o 
   3  11   6      246.82      192.78     49.50 o 
   4  11   6       60.19       50.72     30.65 o 
   5  11   6      194.18      192.93     52.26 o 
   6  11   6        0.80       -3.98     22.22 o 
   7  11   6        0.00       11.80     27.58 o 
 -14  12   6        6.16      -32.87     21.91 o 
 -13  12   6       28.40       21.03     18.26 o 
 -12  12   6       74.24       95.35     26.55 o 
 -11  12   6        0.73        5.37     12.26 o 
 -10  12   6       28.67       28.90     16.20 o 
  -9  12   6       86.21       91.49     32.79 o 
  -8  12   6       82.76      114.78     36.32 o 
  -7  12   6       22.95       40.15     24.06 o 
  -6  12   6      101.61      123.36     35.09 o 
  -5  12   6       10.59       11.89     10.54 o 
  -4  12   6      144.91      144.23     25.34 o 
  -3  12   6        0.02       -1.61     10.80 o 
  -2  12   6        0.52        2.20      9.53 o 
  -1  12   6       14.35        6.68     12.88 o 
   0  12   6       21.65       18.80     15.24 o 
   1  12   6      403.15      445.73     48.91 o 
   2  12   6      100.22       96.70     38.16 o 
   3  12   6       57.50       45.51     27.43 o 
   4  12   6       42.55       35.40     29.42 o 
   5  12   6       15.12        0.31     21.15 o 
   6  12   6        7.34       -5.67     22.68 o 
 -13  13   6       33.75       36.81     18.96 o 
 -12  13   6        5.57        7.48     14.28 o 
 -11  13   6        4.38       14.10     18.39 o 
 -10  13   6       10.16       -1.23     15.48 o 
  -9  13   6      494.57      533.44     64.52 o 
  -8  13   6       25.89       17.16     18.39 o 
  -7  13   6      949.20      891.42     81.53 o 
  -6  13   6      520.56      435.21     66.05 o 
  -5  13   6       25.62       28.35     22.68 o 
  -4  13   6       83.22       87.06     21.73 o 
  -3  13   6      219.33      249.29     38.00 o 
  -2  13   6     1476.47     1327.91    119.99 o 
  -1  13   6       86.83       94.94     24.69 o 
   0  13   6       48.93       30.97     17.74 o 
   1  13   6        0.15        3.24     14.68 o 
   2  13   6      197.52      185.12     51.49 o 
   3  13   6      170.83      139.15     46.13 o 
   4  13   6       27.30       12.41     29.42 o 
   5  13   6        0.42        3.06     23.29 o 
 -12  14   6        0.40       10.27     21.30 o 
 -11  14   6       30.82       63.29     32.18 o 
 -10  14   6        6.16        7.66     19.31 o 
  -9  14   6      102.04       95.01     34.79 o 
  -8  14   6      111.76       98.84     36.78 o 
  -7  14   6      284.69      301.43     58.54 o 
  -6  14   6        0.01       18.54     20.84 o 
  -5  14   6       37.21       39.23     24.37 o 
  -4  14   6       15.30       15.71     12.51 o 
  -3  14   6      138.95      123.89     27.36 o 
  -2  14   6      194.92      195.31     34.24 o 
  -1  14   6        1.72       10.33     14.84 o 
   0  14   6       28.42       18.68     16.38 o 
   1  14   6        0.12       14.71     23.60 o 
   2  14   6       11.95       11.95     28.20 o 
   3  14   6        2.88      -17.62     20.99 o 
   4  14   6       53.66       66.51     41.68 o 
 -11  15   6       34.42       29.58     26.66 o 
 -10  15   6       82.43       91.18     38.31 o 
  -9  15   6      133.09      135.31     43.06 o 
  -8  15   6       99.65       93.48     36.32 o 
  -7  15   6      191.00      186.80     49.19 o 
  -6  15   6       33.17       57.93     31.26 o 
  -5  15   6       68.18       65.90     32.95 o 
  -4  15   6      133.95      105.06     26.49 o 
  -3  15   6       28.35       43.21     19.72 o 
  -2  15   6       23.46       12.93     16.14 o 
  -1  15   6        0.04        0.66     13.44 o 
   0  15   6      151.01      145.81     39.69 o 
   1  15   6        1.70       23.14     30.80 o 
   2  15   6       57.56      107.27     44.59 o 
   3  15   6       44.72       43.06     37.54 o 
 -10  16   6       41.52       29.73     26.51 o 
  -9  16   6       70.54       70.03     31.72 o 
  -8  16   6        0.20        5.21     22.68 o 
  -7  16   6        0.12       22.83     22.83 o 
  -6  16   6       15.24       23.91     25.13 o 
  -5  16   6      135.45      100.38     39.84 o 
  -4  16   6        0.05       21.91     25.13 o 
  -3  16   6       28.16       47.09     22.57 o 
  -2  16   6       14.70       12.85     18.73 o 
  -1  16   6       13.96       21.83     20.08 o 
   0  16   6       15.03       21.34     23.91 o 
   1  16   6        7.09       -0.31     26.82 o 
  -8  17   6       10.95       25.13     27.12 o 
  -7  17   6       68.25       57.31     35.55 o 
  -6  17   6      126.75       94.09     42.30 o 
  -5  17   6       25.11        9.35     25.90 o 
  -4  17   6        0.26       -5.52     23.45 o 
  -3  17   6       10.85       16.35     19.24 o 
  -2  17   6       20.87       33.94     23.00 o 
  -1 -17   7       10.13       21.91     39.84 o 
   0 -17   7       21.16       41.38     40.92 o 
   1 -17   7      184.08      155.85     55.78 o 
   2 -17   7       42.56       51.18     40.00 o 
   3 -17   7       32.56       34.48     35.71 o 
   4 -17   7        9.20       -4.29     30.80 o 
  -4 -16   7       42.86       41.99     35.40 o 
  -3 -16   7        0.08       -0.61     29.88 o 
  -2 -16   7       45.97       76.62     43.37 o 
  -1 -16   7       12.33       33.25     34.02 o 
   0 -16   7      123.36       93.94     43.06 o 
   1 -16   7       20.53       21.15     27.28 o 
   2 -16   7        0.90      -21.15     21.15 o 
   3 -16   7      188.07      235.23     57.01 o 
   4 -16   7        6.52        2.63     16.67 o 
   5 -16   7       49.16       59.33     24.55 o 
   6 -16   7        0.94       13.64     25.44 o 
  -5 -15   7       26.93       47.35     29.58 o 
  -4 -15   7        5.59       -2.15     15.78 o 
  -3 -15   7        1.23       21.45     31.57 o 
  -2 -15   7       18.07       29.27     30.80 o 
  -1 -15   7       65.06      119.53     44.90 o 
   0 -15   7      143.01      174.09     49.04 o 
   1 -15   7        2.31       10.73     23.75 o 
   2 -15   7        0.24       -9.65     17.16 o 
   3 -15   7      240.41      203.84     35.48 o 
   4 -15   7       98.57      129.86     29.71 o 
   5 -15   7       64.33       92.86     26.38 o 
   6 -15   7        0.12        5.82     26.97 o 
   7 -15   7       35.26       24.83     31.87 o 
  -7 -14   7        0.00       -8.89     19.92 o 
  -6 -14   7       13.71        0.00     21.91 o 
  -5 -14   7        0.09       -8.43     15.94 o 
  -4 -14   7        9.71      -11.34     17.62 o 
  -3 -14   7       37.97       48.27     29.42 o 
  -2 -14   7      125.92      133.17     45.82 o 
  -1 -14   7      151.77      138.07     43.37 o 
   0 -14   7      324.23      366.87     65.59 o 
   1 -14   7      117.35      110.34     37.54 o 
   2 -14   7      106.54       75.40     34.02 o 
   3 -14   7       53.20       74.10     23.45 o 
   4 -14   7       14.79       18.32     15.48 o 
   5 -14   7      516.08      490.16     47.94 o 
   6 -14   7       32.94       51.80     34.17 o 
   7 -14   7       13.38       18.39     31.11 o 
   8 -14   7        1.13       -9.04     26.97 o 
   9 -14   7        0.82        5.67     23.91 o 
  -8 -13   7       81.72       66.20     36.32 o 
  -7 -13   7        3.26      -17.62     14.25 o 
  -6 -13   7       74.26       98.69     37.24 o 
  -5 -13   7       32.55       24.67     21.45 o 
  -4 -13   7      133.79      171.02     45.21 o 
  -3 -13   7       69.14       71.57     32.18 o 
  -2 -13   7        8.01        0.31     17.78 o 
  -1 -13   7        1.53       -2.45     15.32 o 
   0 -13   7      135.27      152.94     43.06 o 
   1 -13   7       55.56       53.02     26.66 o 
   2 -13   7       35.48       48.61     20.84 o 
   3 -13   7      192.42      189.22     32.82 o 
   4 -13   7      270.05      286.69     39.48 o 
   5 -13   7      582.05      574.70     47.25 o 
   6 -13   7        6.21       -0.77     12.40 o 
   7 -13   7        0.17       -9.81     24.21 o 
   8 -13   7       60.76       82.60     40.61 o 
   9 -13   7        5.98       13.95     30.34 o 
  -9 -12   7        0.73       -2.45     20.99 o 
  -8 -12   7        4.78       -0.90     14.79 o 
  -7 -12   7       22.21       20.08     22.37 o 
  -6 -12   7        0.18       -6.44     14.86 o 
  -5 -12   7       57.07       29.12     21.76 o 
  -4 -12   7      222.48      189.56     47.51 o 
  -3 -12   7      200.63      199.83     48.58 o 
  -2 -12   7      109.03      110.64     36.32 o 
  -1 -12   7      184.76      217.61     48.43 o 
   0 -12   7      239.40      239.67     49.04 o 
   1 -12   7       78.29       73.56     30.04 o 
   2 -12   7      608.19      671.29     47.84 o 
   3 -12   7      298.22      277.30     37.30 o 
   4 -12   7        1.03        1.24     11.13 o 
   5 -12   7      291.72      312.68     40.19 o 
   6 -12   7       76.81       72.40     23.08 o 
   7 -12   7       23.83       20.99     26.36 o 
   8 -12   7       22.82       67.89     37.39 o 
   9 -12   7       66.11       91.33     41.38 o 
  10 -12   7        2.44       15.32     34.17 o 
 -10 -11   7       19.66        1.07     20.38 o 
  -9 -11   7       76.54       64.43     22.42 o 
  -8 -11   7       49.44       68.46     23.00 o 
  -7 -11   7      261.85      283.50     58.39 o 
  -6 -11   7       94.11       87.81     34.02 o 
  -5 -11   7        0.11       -7.51     13.18 o 
  -4 -11   7      142.72      159.83     41.53 o 
  -3 -11   7       85.09       98.08     34.63 o 
  -2 -11   7       93.77      109.57     34.94 o 
  -1 -11   7      332.79      293.16     51.64 o 
   0 -11   7      358.63      380.05     56.85 o 
   1 -11   7     1129.20     1045.59     80.45 o 
   2 -11   7       80.74      122.80     24.96 o 
   3 -11   7      534.35      553.59     42.21 o 
   4 -11   7      894.30     1010.03     57.42 o 
   5 -11   7      222.41      228.62     34.04 o 
   6 -11   7       88.34      122.50     25.33 o 
   7 -11   7       44.85       41.22     31.26 o 
   8 -11   7       44.80       59.77     34.63 o 
   9 -11   7      185.50      241.97     59.46 o 
  10 -11   7        5.35       11.34     27.12 o 
  11 -11   7       20.18       29.58     29.58 o 
 -11 -10   7        1.87       17.84     17.48 o 
 -10 -10   7        3.34       17.39     15.39 o 
  -9 -10   7        7.62       -4.39     12.46 o 
  -8 -10   7       15.74       17.68     14.36 o 
  -7 -10   7        1.26      -13.03     13.33 o 
  -6 -10   7        4.59        1.07     15.78 o 
  -5 -10   7       17.13       18.85     19.92 o 
  -4 -10   7       28.81       41.99     24.06 o 
  -3 -10   7        4.10       11.03     13.95 o 
  -2 -10   7       90.32       79.23     29.12 o 
  -1 -10   7      565.49      650.37     62.98 o 
   0 -10   7        8.82       -8.43      9.50 o 
   1 -10   7       60.72       76.01     19.35 o 
   2 -10   7        3.00       -0.57      9.38 o 
   3 -10   7      166.42      189.96     29.64 o 
   4 -10   7       59.67       92.37     22.55 o 
   5 -10   7     1169.22     1020.14     57.04 o 
   6 -10   7      157.39      192.92     31.78 o 
   7 -10   7      444.56      451.01     43.10 o 
   8 -10   7      199.85      203.97     52.72 o 
   9 -10   7        1.08       -3.37     20.23 o 
  10 -10   7      136.47      139.91     45.67 o 
  11 -10   7       12.12       38.00     31.72 o 
 -12  -9   7        0.60       12.72     23.75 o 
 -11  -9   7       40.20       72.58     36.09 o 
 -10  -9   7        7.49       26.04     15.38 o 
  -9  -9   7       13.52        7.33     13.06 o 
  -8  -9   7      155.61      138.49     28.15 o 
  -7  -9   7      362.31      392.00     60.38 o 
  -6  -9   7       47.51       39.38     21.91 o 
  -5  -9   7      318.85      288.56     51.18 o 
  -4  -9   7       72.74       77.39     28.20 o 
  -3  -9   7       14.61       19.77     16.86 o 
  -2  -9   7      160.91      228.33     43.21 o 
  -1  -9   7       38.86       37.39     19.16 o 
   0  -9   7     2370.44     2294.83    109.72 o 
   1  -9   7      291.50      290.99     32.66 o 
   2  -9   7      360.48      355.24     33.36 o 
   3  -9   7      564.59      577.60     40.10 o 
   4  -9   7       37.70       55.21     17.86 o 
   5  -9   7      228.85      213.54     30.96 o 
   6  -9   7       69.77       47.77     19.42 o 
   7  -9   7       99.19      108.00     29.96 o 
   8  -9   7      637.38      577.42     69.57 o 
   9  -9   7        1.90        5.36     18.85 o 
  10  -9   7       79.50       85.51     39.38 o 
  11  -9   7        2.92       11.19     22.37 o 
 -12  -8   7        0.80       15.32     20.99 o 
 -11  -8   7        1.55       -1.99     19.92 o 
 -10  -8   7        0.46       -5.30     11.13 o 
  -9  -8   7       88.45      104.72     24.79 o 
  -8  -8   7       83.89      102.39     23.67 o 
  -7  -8   7       13.95       -0.15     14.25 o 
  -6  -8   7       34.75       49.19     25.75 o 
  -5  -8   7        9.37       13.49     14.86 o 
  -4  -8   7        0.04        2.91     13.18 o 
  -3  -8   7        0.32       -4.75      9.35 o 
  -2  -8   7      186.84      202.44     39.38 o 
  -1  -8   7      606.09      676.27     58.08 o 
   0  -8   7      394.04      465.56     48.58 o 
   1  -8   7      527.19      520.39     36.40 o 
   2  -8   7      137.12      141.85     23.87 o 
   3  -8   7        7.54       11.00     11.00 o 
   4  -8   7      102.18      134.36     30.73 o 
   5  -8   7        0.00        3.66     10.29 o 
   6  -8   7     1964.72     1861.20     73.81 o 
   7  -8   7       75.58       62.66     20.69 o 
   8  -8   7      133.97      142.67     41.22 o 
   9  -8   7       51.41       53.79     30.34 o 
  10  -8   7        8.17       34.48     27.28 o 
  11  -8   7        4.39        7.36     22.37 o 
  12  -8   7       66.81      128.11     47.20 o 
 -13  -7   7        5.41       24.37     25.90 o 
 -12  -7   7       54.54       62.22     33.71 o 
 -11  -7   7        2.45        4.44     20.53 o 
 -10  -7   7       42.65       31.08     31.80 o 
  -9  -7   7        0.00        6.12     11.77 o 
  -8  -7   7        1.59        1.35      9.97 o 
  -7  -7   7        1.91        7.36     11.65 o 
  -6  -7   7      537.32      540.03     54.25 o 
  -5  -7   7      397.09      338.36     41.68 o 
  -4  -7   7       15.74       24.67     15.63 o 
  -3  -7   7       48.09       45.51     19.16 o 
  -2  -7   7        0.10        1.07      9.96 o 
  -1  -7   7      345.57      366.10     41.84 o 
   0  -7   7     1390.90     1449.94     56.67 o 
   1  -7   7      727.40      643.38     38.47 o 
   2  -7   7      231.07      270.54     40.99 o 
   3  -7   7      397.89      376.28     69.88 o 
   4  -7   7     1313.28     1342.46     57.95 o 
   5  -7   7      193.63      220.54     30.07 o 
   6  -7   7       37.47       28.75     14.36 o 
   7  -7   7        2.03       10.01     11.70 o 
   8  -7   7      488.76      464.27     41.90 o 
   9  -7   7       38.03       49.80     30.04 o 
  10  -7   7       34.48       36.17     26.66 o 
  11  -7   7       18.72       21.61     25.13 o 
  12  -7   7        2.52       -4.60     23.75 o 
 -13  -6   7        0.37        0.00     20.84 o 
 -12  -6   7       12.45       15.78     22.07 o 
 -11  -6   7       20.73       23.45     19.92 o 
 -10  -6   7       67.13       93.46     30.27 o 
  -9  -6   7      130.46      152.01     26.98 o 
  -8  -6   7      270.77      252.20     31.53 o 
  -7  -6   7       96.89       79.28     19.10 o 
  -6  -6   7        2.70        1.69     12.87 o 
  -5  -6   7      435.73      478.43     47.97 o 
  -4  -6   7       11.05        5.06     12.26 o 
  -3  -6   7      341.24      315.38     42.14 o 
  -2  -6   7      830.70      887.74     60.68 o 
  -1  -6   7      101.43       73.40     22.68 o 
   0  -6   7      505.63      540.91     33.69 o 
   1  -6   7     2937.06     2920.70    127.81 o 
   2  -6   7       58.03       67.46     16.57 o 
   3  -6   7      519.64      541.47     46.59 o 
   4  -6   7      798.39      720.52     62.52 o 
   5  -6   7       11.98       25.95     12.15 o 
   6  -6   7      418.94      411.97     36.37 o 
   7  -6   7     2432.81     2401.13     82.48 o 
   8  -6   7     3061.15     2985.09    231.94 o 
   9  -6   7        1.14       10.42     20.99 o 
  10  -6   7        9.26       18.70     24.83 o 
  11  -6   7       21.56       36.17     26.20 o 
  12  -6   7        0.18       13.03     22.99 o 
 -14  -5   7        0.16       -0.92     25.59 o 
 -13  -5   7       26.47       14.86     25.13 o 
 -12  -5   7       50.13       53.18     29.42 o 
 -11  -5   7        8.04       22.99     20.99 o 
 -10  -5   7       96.54      114.64     22.99 o 
  -9  -5   7      155.92      168.65     27.02 o 
  -8  -5   7       61.00       66.12     17.92 o 
  -7  -5   7       42.58       57.99     15.75 o 
  -6  -5   7        4.46       -4.60     11.49 o 
  -5  -5   7      667.57      709.52     53.94 o 
  -4  -5   7      139.77      161.37     31.26 o 
  -3  -5   7       96.68       89.03     23.60 o 
  -2  -5   7     1371.51     1438.50     72.79 o 
  -1  -5   7     1690.12     1640.02     77.69 o 
   0  -5   7     6461.50     6817.43    143.90 o 
   1  -5   7     2388.72     2315.64     66.24 o 
   2  -5   7      498.02      560.54     33.96 o 
   3  -5   7      765.25      805.57     41.50 o 
   4  -5   7      210.86      204.14     26.18 o 
   5  -5   7       84.44      119.03     21.57 o 
   6  -5   7       13.78       21.98     11.60 o 
   7  -5   7      873.23      843.02     48.68 o 
   8  -5   7       60.33       86.04     21.25 o 
   9  -5   7      987.35      878.40     81.07 o 
  10  -5   7        0.00       -9.19     18.85 o 
  11  -5   7      171.81      162.44     47.20 o 
  12  -5   7        3.99       30.34     28.20 o 
 -14  -4   7       74.29      103.59     42.91 o 
 -13  -4   7      149.21      154.01     47.20 o 
 -12  -4   7      138.40      141.60     41.99 o 
 -11  -4   7      101.46       88.12     34.63 o 
 -10  -4   7      125.01      115.85     36.47 o 
  -9  -4   7      202.90      186.86     27.58 o 
  -8  -4   7        2.27        6.39      9.07 o 
  -7  -4   7      479.47      451.04     56.70 o 
  -6  -4   7        9.92       15.63     13.18 o 
  -5  -4   7      231.93      237.22     33.71 o 
  -4  -4   7       72.33       78.61     21.61 o 
  -3  -4   7     2761.21     2780.01     96.70 o 
  -2  -4   7     1147.29     1198.98     63.75 o 
  -1  -4   7       90.66      116.47     24.83 o 
   0  -4   7        1.67        2.19      8.10 o 
   1  -4   7     1724.13     1912.61     57.79 o 
   2  -4   7      320.54      296.73     24.27 o 
   3  -4   7       69.91      105.82     18.82 o 
   4  -4   7      330.69      387.68     29.92 o 
   5  -4   7      564.99      641.36     39.34 o 
   6  -4   7      180.12      183.02     26.06 o 
   7  -4   7      580.07      566.46     39.95 o 
   8  -4   7      151.41      150.38     26.21 o 
   9  -4   7      678.65      712.38     48.59 o 
  10  -4   7      530.15      493.91     73.56 o 
  11  -4   7      193.59      200.14     51.64 o 
  12  -4   7       18.37       37.39     27.12 o 
 -14  -3   7        7.53       11.80     25.90 o 
 -13  -3   7      213.11      199.22     51.80 o 
 -12  -3   7       26.00       41.99     26.20 o 
 -11  -3   7      366.36      339.90     59.92 o 
 -10  -3   7       65.24       80.45     28.50 o 
  -9  -3   7      113.35      134.87     27.35 o 
  -8  -3   7       67.26       62.64     15.58 o 
  -7  -3   7      819.77      812.71     40.84 o 
  -6  -3   7     2114.53     2349.08     87.66 o 
  -5  -3   7        2.03       -0.61      7.97 o 
  -4  -3   7     1750.64     1731.20     72.64 o 
  -3  -3   7      244.99      231.25     27.28 o 
  -2  -3   7      588.19      503.10     39.69 o 
  -1  -3   7       75.30       98.23     22.68 o 
   0  -3   7     1105.83     1094.42     41.45 o 
   1  -3   7     4742.17     5299.03     93.65 o 
   2  -3   7     2080.93     2157.54     61.12 o 
   3  -3   7      692.49      737.83     47.89 o 
   4  -3   7      236.93      236.57     26.54 o 
   5  -3   7       48.89       63.85     16.77 o 
   6  -3   7      233.31      235.34     29.20 o 
   7  -3   7       17.42       21.74     12.59 o 
   8  -3   7        0.01        0.91     10.82 o 
   9  -3   7     1620.49     1657.92    105.51 o 
  10  -3   7       65.45       46.59     28.04 o 
  11  -3   7        0.06       13.03     21.91 o 
  12  -3   7       13.45      -24.67     17.32 o 
 -15  -2   7       61.14       67.27     39.23 o 
 -14  -2   7       18.82       24.21     25.44 o 
 -13  -2   7      125.62      154.16     46.43 o 
 -12  -2   7      105.10       98.08     35.71 o 
 -11  -2   7       85.23      106.81     35.71 o 
 -10  -2   7      904.44      909.05     75.55 o 
  -9  -2   7        6.30        7.31      8.65 o 
  -8  -2   7      251.90      254.25     24.83 o 
  -7  -2   7     1647.46     1594.08     53.64 o 
  -6  -2   7        0.19        0.42      6.52 o 
  -5  -2   7      224.31      195.69     26.66 o 
  -4  -2   7       26.34       18.70     11.34 o 
  -3  -2   7      434.81      425.71     34.79 o 
  -2  -2   7      413.86      385.87     33.87 o 
  -1  -2   7     3029.41     3297.82     97.16 o 
   0  -2   7     1747.29     1714.98     49.61 o 
   1  -2   7     1777.80     1821.60     30.34 o 
   2  -2   7       20.91       36.79     14.02 o 
   3  -2   7      336.13      354.49     25.89 o 
   4  -2   7        5.97        1.03      8.43 o 
   5  -2   7     1608.57     1596.86     72.02 o 
   6  -2   7      415.42      379.08     31.63 o 
   7  -2   7       49.13       63.90     17.60 o 
   8  -2   7     1842.70     1850.60     73.31 o 
   9  -2   7      369.65      390.08     41.28 o 
  10  -2   7      194.39      177.30     46.13 o 
  11  -2   7        0.79       -5.36     17.47 o 
  12  -2   7       17.71        1.99     22.37 o 
 -15  -1   7       28.10       32.03     30.65 o 
 -14  -1   7       15.73       -1.38     21.76 o 
 -13  -1   7        0.01        2.15     20.69 o 
 -12  -1   7      285.33      262.35     54.86 o 
 -11  -1   7      259.94      200.14     47.05 o 
 -10  -1   7       66.16       61.45     26.05 o 
  -9  -1   7       38.98       34.94     18.85 o 
  -8  -1   7      130.14      154.00     19.83 o 
  -7  -1   7     1548.34     1521.61     49.04 o 
  -6  -1   7      427.54      410.82     25.04 o 
  -5  -1   7       46.41       49.19     14.56 o 
  -4  -1   7      171.17      188.03     24.98 o 
  -3  -1   7     2506.29     2610.36     79.69 o 
  -2  -1   7     2379.64     2362.87     77.54 o 
  -1  -1   7        4.06       -3.98      7.82 o 
   0  -1   7       21.84       22.31      5.80 o 
   1  -1   7      316.70      331.55     14.15 o 
   2  -1   7     1101.07     1147.36     42.37 o 
   3  -1   7      637.71      794.42     51.03 o 
   4  -1   7      200.32      206.15     24.34 o 
   5  -1   7       53.12       43.62     14.69 o 
   6  -1   7        3.48        5.20      9.58 o 
   7  -1   7      128.82      123.51     23.56 o 
   8  -1   7        0.02        1.49     11.41 o 
   9  -1   7      129.48      115.36     24.37 o 
  10  -1   7      102.84      123.82     38.31 o 
  11  -1   7        3.98       17.47     21.30 o 
  12  -1   7        7.94        1.69     21.61 o 
 -15   0   7       59.84       78.61     37.24 o 
 -14   0   7        6.02       -3.68     23.91 o 
 -13   0   7      143.39      106.66     39.08 o 
 -12   0   7        0.83        0.15     15.78 o 
 -11   0   7      320.49      283.20     53.18 o 
 -10   0   7      485.05      450.08     53.18 o 
  -9   0   7       96.63       93.79     28.66 o 
  -8   0   7       97.59      100.84     15.39 o 
  -7   0   7      167.71      180.58     17.50 o 
  -6   0   7      361.34      362.95     32.03 o 
  -5   0   7      308.05      272.06     19.16 o 
  -4   0   7      386.29      339.27     19.92 o 
  -3   0   7     3780.95     3862.98     93.63 o 
  -2   0   7       47.86       67.43     16.86 o 
  -1   0   7     1511.98     1580.56     64.52 o 
   0   0   7     1726.58     1621.03     32.85 o 
   1   0   7      219.93      194.38     12.41 o 
   2   0   7     1628.67     1616.72     34.13 o 
   3   0   7       78.98      103.35     16.52 o 
   4   0   7       12.13       16.01      9.35 o 
   5   0   7       28.45       40.57     13.22 o 
   6   0   7       12.73       20.45     11.73 o 
   7   0   7     1594.66     1512.61    101.83 o 
   8   0   7       18.43       17.08     13.28 o 
   9   0   7      193.00      234.34     33.83 o 
  10   0   7      626.55      679.11     49.19 o 
 -15   1   7       39.76       31.72     29.88 o 
 -14   1   7       58.35       37.39     28.50 o 
 -13   1   7        4.87       -9.65     19.77 o 
 -12   1   7       75.42       57.01     28.04 o 
 -11   1   7       77.73      109.57     35.09 o 
 -10   1   7      475.53      415.14     50.72 o 
  -9   1   7       21.70       21.30     15.02 o 
  -8   1   7        7.16       13.22      7.49 o 
  -7   1   7        8.74       11.69      6.33 o 
  -6   1   7     1479.78     1485.53     67.66 o 
  -5   1   7      129.47      128.82     14.58 o 
  -4   1   7        8.17        4.44      5.98 o 
  -3   1   7      341.15      341.28     28.20 o 
  -2   1   7      427.12      417.28     32.33 o 
  -1   1   7     4349.28     4492.56    106.81 o 
   0   1   7     1112.21     1061.36     27.34 o 
   1   1   7       31.46       38.70      7.59 o 
   2   1   7      218.20      173.91     41.76 o 
   3   1   7      569.66      588.00     49.65 o 
   4   1   7     1869.62     1843.31     58.54 o 
   5   1   7      111.57      130.59     24.60 o 
   6   1   7       78.98       83.97     18.53 o 
   7   1   7      194.54      216.60     29.69 o 
   8   1   7      300.47      287.97     34.95 o 
   9   1   7       89.99       88.88     21.24 o 
  10   1   7        2.13       -1.84     18.24 o 
 -15   2   7      142.13      130.56     47.81 o 
 -14   2   7      153.17      191.86     53.94 o 
 -13   2   7      198.40      243.96     54.86 o 
 -12   2   7      137.77      108.65     36.78 o 
 -11   2   7       14.09       21.91     20.08 o 
 -10   2   7        0.70       -3.22     11.65 o 
  -9   2   7     1817.90     1723.54     93.63 o 
  -8   2   7        3.78        6.28     13.64 o 
  -7   2   7        4.21        9.03      5.32 o 
  -6   2   7       31.30       30.17      8.13 o 
  -5   2   7        1.34        3.88      5.13 o 
  -4   2   7       19.36       11.30      6.43 o 
  -3   2   7     2916.41     3066.72     81.53 o 
  -2   2   7     1543.87     1594.91     43.94 o 
  -1   2   7      150.25      201.78     30.11 o 
   0   2   7      381.70      348.22     21.64 o 
   1   2   7      759.07      701.79     23.20 o 
   2   2   7      339.99      346.37     17.83 o 
   3   2   7     2691.25     2666.44     64.63 o 
   4   2   7     1379.66     1261.73     48.00 o 
   5   2   7       22.66       32.92     11.50 o 
   6   2   7       56.95       73.58     17.61 o 
   7   2   7      226.95      244.20     31.34 o 
   8   2   7      593.42      568.69     62.22 o 
   9   2   7       87.10       85.66     32.49 o 
  10   2   7       67.69       85.82     33.87 o 
 -16   3   7       72.73       54.10     36.63 o 
 -15   3   7        0.48       14.40     26.20 o 
 -14   3   7       49.02       65.90     34.63 o 
 -13   3   7        0.01       16.40     21.91 o 
 -12   3   7      342.61      406.71     66.81 o 
 -11   3   7       47.55       55.17     26.05 o 
 -10   3   7      118.87       98.69     30.65 o 
  -9   3   7      157.56      189.87     38.16 o 
  -8   3   7        1.96       10.27     14.10 o 
  -7   3   7       85.15       76.88     11.72 o 
  -6   3   7     1394.85     1480.92    137.00 o 
  -5   3   7     2094.01     2228.75     98.23 o 
  -4   3   7     1004.77     1066.26     33.32 o 
  -3   3   7      287.30      281.50     17.88 o 
  -2   3   7       34.13       34.83      9.18 o 
  -1   3   7      687.12      674.81     41.07 o 
   0   3   7      452.89      351.85     32.26 o 
   1   3   7      943.40     1004.19     27.29 o 
   2   3   7      480.52      540.05     28.03 o 
   3   3   7     1406.92     1361.10     45.54 o 
   4   3   7        3.31        6.69      8.10 o 
   5   3   7       19.15       39.87     12.58 o 
   6   3   7      145.41      159.83     37.85 o 
   7   3   7       38.28       49.96     24.98 o 
   8   3   7        5.37       21.61     20.23 o 
   9   3   7        2.02       14.71     20.99 o 
  10   3   7       28.43       38.46     26.05 o 
 -16   4   7       58.99       59.92     34.63 o 
 -15   4   7        1.02       -3.98     24.67 o 
 -14   4   7      169.20      180.37     50.57 o 
 -13   4   7       30.01       27.12     27.28 o 
 -12   4   7       34.51       25.75     24.06 o 
 -11   4   7       39.61       44.75     25.29 o 
 -10   4   7       70.72       79.99     28.35 o 
  -9   4   7      951.19      813.42     64.06 o 
  -8   4   7       79.39       65.74     23.75 o 
  -7   4   7       21.82       31.26     16.40 o 
  -6   4   7       50.74       42.25      8.81 o 
  -5   4   7     1037.30     1055.32     33.28 o 
  -4   4   7      525.37      526.48     20.89 o 
  -3   4   7        3.52        1.57      4.25 o 
  -2   4   7      279.45      257.82     13.58 o 
  -1   4   7     1173.02     1137.61     26.10 o 
   0   4   7     1007.60     1091.19     73.48 o 
   1   4   7     1649.45     1755.08     53.38 o 
   2   4   7       50.81       40.83      8.66 o 
   3   4   7      994.87     1038.96     38.58 o 
   4   4   7       86.03       78.31     27.28 o 
   5   4   7       84.48       53.94     24.52 o 
   6   4   7      241.96      227.41     45.67 o 
   7   4   7      364.03      374.68     59.15 o 
   8   4   7       11.50        3.98     15.63 o 
   9   4   7       97.85       77.24     31.87 o 
  10   4   7       62.27       88.73     36.93 o 
  11   4   7        0.60        4.14     19.00 o 
 -16   5   7       69.21      124.43     47.66 o 
 -15   5   7       56.43       61.45     37.54 o 
 -14   5   7      154.89      200.60     53.18 o 
 -13   5   7        0.67       -1.69     19.16 o 
 -12   5   7       27.15       22.22     22.99 o 
 -11   5   7       64.68       94.70     32.33 o 
 -10   5   7       71.76       68.19     28.20 o 
  -9   5   7      316.04      279.36     46.28 o 
  -8   5   7      123.38      131.02     31.87 o 
  -7   5   7       27.29       30.04     15.48 o 
  -6   5   7       29.64       38.84      9.04 o 
  -5   5   7      272.90      290.26     24.71 o 
  -4   5   7     3534.11     3124.53    484.72 o 
  -3   5   7     2819.89     2949.10     47.15 o 
  -2   5   7     1789.21     1837.64     39.68 o 
  -1   5   7      498.98      468.48     29.13 o 
   0   5   7      507.53      586.18     33.70 o 
   1   5   7      153.97      232.91     25.90 o 
   2   5   7      103.44       82.45     24.21 o 
   3   5   7       12.04       22.68     15.32 o 
   4   5   7      101.32      102.37     30.65 o 
   5   5   7      368.71      365.18     55.01 o 
   6   5   7       93.59      110.34     34.94 o 
   7   5   7      524.65      601.64     68.04 o 
   8   5   7       15.91       23.75     22.99 o 
   9   5   7       25.51       56.55     29.73 o 
  10   5   7        9.71       -3.52     18.24 o 
 -15   6   7      334.53      312.62     70.49 o 
 -14   6   7      183.05      224.81     56.70 o 
 -13   6   7      132.02      102.83     39.08 o 
 -12   6   7       29.53       41.38     26.66 o 
 -11   6   7      196.44      182.97     43.98 o 
 -10   6   7      302.92      301.74     51.03 o 
  -9   6   7       18.83       18.70     18.08 o 
  -8   6   7        1.99        0.31      9.81 o 
  -7   6   7       73.14       91.22     18.52 o 
  -6   6   7      250.19      286.43     19.47 o 
  -5   6   7      507.21      518.96     28.84 o 
  -4   6   7     1147.19     1078.07     37.76 o 
  -3   6   7      755.74      819.75     30.42 o 
  -2   6   7      590.91      600.86     37.39 o 
  -1   6   7      526.93      533.60     33.05 o 
   0   6   7      226.04      218.90     28.27 o 
   1   6   7      279.93      290.94     30.34 o 
   2   6   7        1.13        5.99      8.80 o 
   3   6   7        2.19        0.15     12.87 o 
   4   6   7       88.22      120.91     35.09 o 
   5   6   7      305.47      308.48     54.40 o 
   6   6   7        0.46       -0.15     17.01 o 
   7   6   7        0.29       -0.15     16.24 o 
   8   6   7      267.76      252.70     56.70 o 
   9   6   7       15.93       -0.15     18.08 o 
  10   6   7        4.01      -11.49     20.84 o 
 -15   7   7        6.54       34.33     33.25 o 
 -14   7   7       24.15       29.12     32.49 o 
 -13   7   7       25.73       32.33     29.12 o 
 -12   7   7        0.74       16.09     21.76 o 
 -11   7   7       15.01       19.77     24.21 o 
 -10   7   7      182.68      125.35     35.40 o 
  -9   7   7      299.32      344.03     49.96 o 
  -8   7   7      316.55      348.91     32.03 o 
  -7   7   7      747.11      762.95     64.82 o 
  -6   7   7      366.81      405.21     23.16 o 
  -5   7   7      579.23      587.40     24.72 o 
  -4   7   7      120.41      126.66     13.48 o 
  -3   7   7      370.86      383.27     19.58 o 
  -2   7   7       18.81       28.99     11.50 o 
  -1   7   7        7.22       12.48      9.66 o 
   0   7   7       54.83       49.57     15.02 o 
   1   7   7      207.11      209.87     28.37 o 
   2   7   7     1599.40     1397.08    129.80 o 
   3   7   7      332.43      294.54     51.03 o 
   4   7   7       79.67       86.89     31.87 o 
   5   7   7        4.59        4.90     17.78 o 
   6   7   7       41.44       36.63     25.75 o 
   7   7   7        8.74       -1.99     18.39 o 
   8   7   7        2.29        7.66     20.84 o 
   9   7   7        3.90       35.25     26.05 o 
 -15   8   7        8.08       22.99     29.42 o 
 -14   8   7       97.60      179.45     51.95 o 
 -13   8   7      184.82      166.58     49.04 o 
 -12   8   7       46.95       80.15     32.03 o 
 -11   8   7        2.15       13.15     14.14 o 
 -10   8   7      138.25      110.31     24.74 o 
  -9   8   7      435.59      392.13     36.21 o 
  -8   8   7      105.29      105.47     20.79 o 
  -7   8   7        3.57        1.13      9.35 o 
  -6   8   7       56.80       58.11     14.31 o 
  -5   8   7      117.27      104.10     13.43 o 
  -4   8   7     1272.50     1265.09     65.28 o 
  -3   8   7      104.35      125.63     20.56 o 
  -2   8   7      851.58      911.95     45.99 o 
  -1   8   7      146.01      148.08     23.30 o 
   0   8   7        2.27        7.52      9.31 o 
   1   8   7        0.01        6.05      9.38 o 
   2   8   7        8.11        8.49     10.94 o 
   3   8   7       93.64      110.34     36.32 o 
   4   8   7        3.57        5.21     18.39 o 
   5   8   7       37.85       28.81     22.99 o 
   6   8   7        6.72        4.44     18.85 o 
   7   8   7       22.53       21.61     22.37 o 
   8   8   7        9.81        7.66     20.53 o 
   9   8   7       17.66       41.99     32.95 o 
 -15   9   7       14.20       28.70     21.25 o 
 -14   9   7       61.08       61.16     23.79 o 
 -13   9   7      130.83      169.63     33.42 o 
 -12   9   7       10.17       25.85     17.45 o 
 -11   9   7       22.96       54.60     18.81 o 
 -10   9   7      125.31      133.06     26.38 o 
  -9   9   7      908.91      892.15     51.03 o 
  -8   9   7      113.99      117.55     28.96 o 
  -7   9   7       22.76       20.32     11.21 o 
  -6   9   7      296.05      258.71     25.55 o 
  -5   9   7       89.16       34.95     46.89 o 
  -4   9   7      885.57      872.52    105.89 o 
  -3   9   7      524.17      520.40     89.19 o 
  -2   9   7       25.79       64.66     18.85 o 
  -1   9   7       12.72       12.60     10.76 o 
   0   9   7        7.06       -2.50     12.11 o 
   1   9   7      147.51      140.55     26.42 o 
   2   9   7      280.74      245.20     34.53 o 
   3   9   7       17.56       19.62     18.54 o 
   4   9   7      646.39      632.44     70.65 o 
   5   9   7        0.11        8.28     20.53 o 
   6   9   7        9.26       17.62     22.07 o 
   7   9   7        0.01       23.91     22.99 o 
   8   9   7        3.54       15.48     24.06 o 
 -15  10   7       40.13       53.80     25.33 o 
 -14  10   7        0.88        8.57     17.01 o 
 -13  10   7        0.77       -2.64     14.31 o 
 -12  10   7        0.51        5.28     15.72 o 
 -11  10   7       19.07       16.05     14.72 o 
 -10  10   7       65.89       41.24     17.42 o 
  -9  10   7      449.33      431.33     39.15 o 
  -8  10   7       54.75       58.30     17.85 o 
  -7  10   7        3.34        3.98     13.95 o 
  -6  10   7       40.29       23.45     16.24 o 
  -5  10   7        7.57       11.98      9.32 o 
  -4  10   7       22.03       31.56     11.75 o 
  -3  10   7      457.89      411.04     36.06 o 
  -2  10   7      186.54      169.80     27.19 o 
  -1  10   7        0.10        8.70     10.89 o 
   0  10   7       60.46       65.75     20.37 o 
   1  10   7        0.51        2.55     11.22 o 
   2  10   7        5.98       12.46     13.20 o 
   3  10   7       79.91       35.09     24.83 o 
   4  10   7        4.40      -10.11     15.94 o 
   5  10   7      100.12       59.31     33.25 o 
   6  10   7        0.04       14.25     24.52 o 
   7  10   7       22.63       16.86     25.13 o 
 -14  11   7      115.39      123.75     32.79 o 
 -13  11   7        0.95      -10.97     13.52 o 
 -12  11   7      137.96      167.37     33.48 o 
 -11  11   7       92.83       90.44     42.30 o 
 -10  11   7      167.44      159.20     29.28 o 
  -9  11   7      187.21      110.16     24.00 o 
  -8  11   7      262.89      214.24     46.74 o 
  -7  11   7       79.27      108.65     32.03 o 
  -6  11   7       42.53       39.38     20.53 o 
  -5  11   7      214.88      212.84     28.19 o 
  -4  11   7        2.80        2.41      9.30 o 
  -3  11   7       13.85       21.72     12.94 o 
  -2  11   7       92.07       83.04     21.66 o 
  -1  11   7        2.24        4.20     11.65 o 
   0  11   7        1.34       19.65     31.19 o 
   1  11   7        5.77       13.78     14.23 o 
   2  11   7        1.09        3.04     13.33 o 
   3  11   7      124.60      116.93     40.76 o 
   4  11   7       98.57       99.30     37.85 o 
   5  11   7       80.11       98.23     41.38 o 
   6  11   7       50.63       46.89     34.33 o 
 -14  12   7       17.53       26.12     20.91 o 
 -13  12   7        9.39        7.91     22.07 o 
 -12  12   7        1.89        0.69     13.65 o 
 -11  12   7       15.34       23.14     22.07 o 
 -10  12   7       23.46       41.84     25.75 o 
  -9  12   7        0.15       -3.06     14.71 o 
  -8  12   7        7.57       13.95     17.32 o 
  -7  12   7      177.58      179.45     45.21 o 
  -6  12   7        7.68        1.23     14.71 o 
  -5  12   7      355.20      346.92     34.80 o 
  -4  12   7       13.96       18.26     15.63 o 
  -3  12   7      117.03      133.70     26.72 o 
  -2  12   7        0.28       13.49     12.39 o 
  -1  12   7      139.33      152.48     29.39 o 
   0  12   7       46.18       47.49     19.76 o 
   1  12   7      178.94      166.94     32.10 o 
   2  12   7        1.57       -2.15     19.77 o 
   3  12   7        6.03       14.25     24.21 o 
   4  12   7        0.85       -9.50     20.23 o 
   5  12   7       66.39       67.12     34.33 o 
   6  12   7        0.20       -6.74     23.91 o 
 -13  13   7        0.01        3.52     21.76 o 
 -12  13   7       63.99       38.46     26.05 o 
 -11  13   7       27.32       18.70     21.91 o 
 -10  13   7        0.59        3.83     16.40 o 
  -9  13   7        1.20       13.33     17.93 o 
  -8  13   7       21.35       19.00     19.46 o 
  -7  13   7        0.61       -0.46     15.48 o 
  -6  13   7       78.81       58.23     29.42 o 
  -5  13   7        7.27        7.97     16.55 o 
  -4  13   7       44.35       41.00     15.23 o 
  -3  13   7      202.81      206.32     37.01 o 
  -2  13   7       60.66       55.08     19.99 o 
  -1  13   7        0.80        3.80     13.72 o 
   0  13   7        7.00       14.44     15.82 o 
   1  13   7       39.14       37.48     20.56 o 
   2  13   7        2.51       16.24     24.21 o 
   3  13   7       12.70       18.39     25.90 o 
   4  13   7       26.98       23.91     29.58 o 
   5  13   7       16.16       25.90     26.36 o 
 -12  14   7        0.34       -1.99     19.31 o 
 -11  14   7        2.84       11.03     21.30 o 
 -10  14   7        0.19      -10.73     16.86 o 
  -9  14   7        6.85        3.52     18.08 o 
  -8  14   7       27.99       22.99     19.16 o 
  -7  14   7       22.75       31.42     22.99 o 
  -6  14   7       69.02       60.99     29.58 o 
  -5  14   7       36.07       33.87     23.91 o 
  -4  14   7       50.41       85.88     28.35 o 
  -3  14   7      304.68      338.65     42.94 o 
  -2  14   7       33.00       38.82     18.80 o 
  -1  14   7       34.88       69.22     22.89 o 
   0  14   7       37.27       46.64     23.19 o 
   1  14   7       31.73       50.18     22.80 o 
   2  14   7        7.22       -3.06     25.90 o 
   3  14   7        4.81       -0.61     26.82 o 
 -11  15   7        4.31       -3.98     18.54 o 
 -10  15   7        3.50       12.57     22.07 o 
  -9  15   7       11.43       39.08     28.20 o 
  -8  15   7       24.70       28.66     27.89 o 
  -7  15   7       26.65       38.16     27.74 o 
  -6  15   7        0.76       -4.14     16.55 o 
  -5  15   7       60.83       57.93     32.49 o 
  -4  15   7       31.49       34.33     30.19 o 
  -3  15   7        1.13       10.06     15.52 o 
  -2  15   7       76.74       77.10     25.07 o 
  -1  15   7        6.08       25.91     18.14 o 
   0  15   7        1.93        6.07     18.74 o 
   1  15   7        1.56       -3.52     24.52 o 
   2  15   7        0.28      -14.10     24.67 o 
 -10  16   7       28.04       45.36     32.64 o 
  -9  16   7       15.86       21.15     26.05 o 
  -8  16   7       17.73       24.21     25.59 o 
  -7  16   7        4.27       10.42     23.45 o 
  -6  16   7       44.65       43.37     29.42 o 
  -5  16   7       34.64       38.62     31.42 o 
  -4  16   7       16.84       42.45     33.41 o 
  -3  16   7       35.01       47.80     22.33 o 
  -2  16   7       10.48       33.88     21.83 o 
  -1  16   7       20.04       11.23     20.39 o 
   0  16   7        3.28       11.65     18.51 o 
  -7  17   7        1.54        8.43     26.66 o 
  -6  17   7       11.85       13.18     27.58 o 
  -5  17   7       22.57       38.92     32.64 o 
  -4  17   7       62.74       67.58     37.09 o 
  -3  17   7        0.25       11.21     20.38 o 
   1 -17   8       17.61       62.83     44.75 o 
  -3 -16   8       18.04       19.92     36.47 o 
  -2 -16   8       39.71       33.10     37.54 o 
  -1 -16   8        0.11       14.40     33.87 o 
   0 -16   8        9.39        7.20     29.42 o 
   1 -16   8       57.72       81.83     41.99 o 
   2 -16   8       19.67       34.94     32.95 o 
   3 -16   8        0.86       20.84     30.04 o 
   4 -16   8        6.54        0.09     18.22 o 
   5 -16   8        8.70       -9.26     16.85 o 
  -5 -15   8        2.01       -2.91     21.30 o 
  -4 -15   8        0.47      -12.26     17.93 o 
  -3 -15   8        4.19       16.86     31.57 o 
  -2 -15   8        7.73       -3.37     28.50 o 
  -1 -15   8       80.63       94.86     40.92 o 
   0 -15   8        8.12        7.05     23.60 o 
   1 -15   8       46.24       79.07     34.79 o 
   2 -15   8       67.65       72.79     35.71 o 
   3 -15   8       10.10       31.78     19.09 o 
   4 -15   8        9.78       29.72     18.02 o 
   5 -15   8       26.79       29.38     19.72 o 
   6 -15   8       69.40       36.32     31.11 o 
   7 -15   8       16.48       56.09     30.19 o 
  -7 -14   8        5.45      -12.87     17.93 o 
  -6 -14   8       50.99       32.33     26.82 o 
  -5 -14   8      255.69      317.68     67.12 o 
  -4 -14   8        7.98       30.34     25.44 o 
  -3 -14   8       12.71      -22.99     18.70 o 
  -2 -14   8       17.09       20.08     25.90 o 
  -1 -14   8      194.77      139.76     43.37 o 
   0 -14   8       66.09       91.33     35.25 o 
   1 -14   8      235.05      258.22     57.47 o 
   2 -14   8       38.39       45.21     24.98 o 
   3 -14   8        2.01        2.25     13.22 o 
   4 -14   8        6.28       28.05     17.48 o 
   5 -14   8       15.58       12.12     15.57 o 
   6 -14   8       10.41       -7.20     23.29 o 
   7 -14   8       66.05       96.70     40.61 o 
   8 -14   8       46.35       61.14     34.63 o 
  -8 -13   8        1.13       21.15     22.22 o 
  -7 -13   8       64.14       79.69     35.55 o 
  -6 -13   8        0.06        0.00     15.32 o 
  -5 -13   8      132.38      171.02     47.97 o 
  -4 -13   8       26.04       -9.19     16.86 o 
  -3 -13   8      139.38      142.82     43.83 o 
  -2 -13   8       55.50       50.57     28.96 o 
  -1 -13   8        7.60        0.46     16.40 o 
   0 -13   8        7.54        3.22     16.24 o 
   1 -13   8        7.95       16.70     20.99 o 
   2 -13   8        0.21        6.54     12.85 o 
   3 -13   8        8.35       18.19     15.01 o 
   4 -13   8       30.42       21.24     14.09 o 
   5 -13   8        9.81       25.81     15.45 o 
   6 -13   8        7.79       18.63     16.37 o 
   7 -13   8       14.82      -20.53     23.45 o 
   8 -13   8       15.11       -5.36     27.58 o 
   9 -13   8       16.69       24.98     29.58 o 
  -9 -12   8       23.56        4.89     14.85 o 
  -8 -12   8       34.47       34.70     22.45 o 
  -7 -12   8      144.52      180.22     49.96 o 
  -6 -12   8        5.19      -13.79     18.54 o 
  -5 -12   8        3.42      -17.62     13.03 o 
  -4 -12   8       16.56       40.30     22.83 o 
  -3 -12   8       21.79        5.52     17.16 o 
  -2 -12   8      635.24      624.32     69.42 o 
  -1 -12   8       47.70       31.87     24.37 o 
   0 -12   8       10.65       -2.15     14.71 o 
   1 -12   8       86.15      104.21     34.63 o 
   2 -12   8        9.48       11.94     13.46 o 
   3 -12   8      160.04      164.84     29.42 o 
   4 -12   8       14.59       31.07     16.06 o 
   5 -12   8        0.53       19.37     15.64 o 
   6 -12   8       11.45        2.97     13.46 o 
   7 -12   8       54.45       68.04     38.31 o 
   8 -12   8       97.60      150.18     51.64 o 
   9 -12   8        3.75       23.14     30.80 o 
 -10 -11   8       67.54       81.66     25.66 o 
  -9 -11   8       30.28       34.70     19.76 o 
  -8 -11   8      160.49      140.34     39.31 o 
  -7 -11   8       14.92       35.55     22.22 o 
  -6 -11   8       32.30       29.73     20.53 o 
  -5 -11   8       20.17       26.66     19.92 o 
  -4 -11   8      113.27      157.38     43.21 o 
  -3 -11   8      660.96      638.11     67.73 o 
  -2 -11   8      537.98      514.29     60.07 o 
  -1 -11   8      424.12      443.18     55.32 o 
   0 -11   8      651.65      559.80     61.14 o 
   1 -11   8       45.92       42.14     23.14 o 
   2 -11   8      132.38      133.68     26.05 o 
   3 -11   8      240.47      226.02     33.97 o 
   4 -11   8      266.72      255.98     35.87 o 
   5 -11   8      130.70      100.72     23.50 o 
   6 -11   8       18.93        4.45     13.93 o 
   7 -11   8       17.74       12.41     26.97 o 
   8 -11   8       66.90       69.73     40.46 o 
   9 -11   8       13.41        4.90     28.66 o 
  10 -11   8       84.56       33.71     29.27 o 
 -11 -10   8      112.52      143.21     32.66 o 
 -10 -10   8       69.70       87.15     24.90 o 
  -9 -10   8       18.00       19.80     16.03 o 
  -8 -10   8        0.71      -15.56     10.38 o 
  -7 -10   8      521.52      447.63     67.12 o 
  -6 -10   8       22.10       13.49     18.85 o 
  -5 -10   8      461.26      417.13     62.52 o 
  -4 -10   8        9.43       10.57     15.32 o 
  -3 -10   8       38.63       35.71     20.99 o 
  -2 -10   8      107.32      106.20     32.95 o 
  -1 -10   8      772.90      719.18     66.81 o 
   0 -10   8      344.89      265.57     48.12 o 
   1 -10   8      322.07      322.32     37.51 o 
   2 -10   8      102.10       99.06     22.42 o 
   3 -10   8       21.86       34.10     15.82 o 
   4 -10   8      157.76      194.54     31.57 o 
   5 -10   8     1190.15     1232.29     95.93 o 
   6 -10   8       70.68       61.45     21.02 o 
   7 -10   8      389.85      350.15     43.53 o 
   8 -10   8        0.51       10.73     21.76 o 
   9 -10   8       52.78       57.47     30.04 o 
  10 -10   8       76.67       45.97     31.87 o 
 -11  -9   8       38.09       35.71     29.42 o 
 -10  -9   8       42.61       31.24     16.86 o 
  -9  -9   8       55.21       42.82     18.59 o 
  -8  -9   8        8.60       -0.32     10.89 o 
  -7  -9   8       27.73       27.12     20.69 o 
  -6  -9   8      260.02      288.87     51.80 o 
  -5  -9   8        0.51       -9.19     11.95 o 
  -4  -9   8       50.09       20.84     20.23 o 
  -3  -9   8      467.36      456.36     52.41 o 
  -2  -9   8       83.40       95.47     30.19 o 
  -1  -9   8      179.91      222.36     42.91 o 
   0  -9   8       60.81       51.18     23.60 o 
   1  -9   8      329.71      360.32     37.12 o 
   2  -9   8        0.10       -2.83      9.81 o 
   3  -9   8       40.12       56.42     18.10 o 
   4  -9   8      126.75      105.97     23.88 o 
   5  -9   8       26.47       35.16     17.16 o 
   6  -9   8      212.87      277.09     37.38 o 
   7  -9   8      268.61      251.38     37.44 o 
   8  -9   8        0.82       -0.61     17.78 o 
   9  -9   8      163.44      170.41     50.11 o 
  10  -9   8        9.39       24.06     23.91 o 
  11  -9   8       42.42       78.15     41.38 o 
 -12  -8   8       19.40       58.23     34.48 o 
 -11  -8   8       21.88       36.78     26.82 o 
 -10  -8   8       47.66       46.74     19.46 o 
  -9  -8   8      187.54      203.71     33.09 o 
  -8  -8   8      149.01      123.28     25.98 o 
  -7  -8   8      144.95      146.20     38.77 o 
  -6  -8   8      630.93      642.86     63.44 o 
  -5  -8   8      492.76      419.74     49.80 o 
  -4  -8   8      414.37      453.45     50.57 o 
  -3  -8   8      156.36      154.01     35.71 o 
  -2  -8   8      541.77      520.11     53.18 o 
  -1  -8   8       27.79       30.04     17.32 o 
   0  -8   8      281.25      272.62     44.29 o 
   1  -8   8       43.04       51.74     15.61 o 
   2  -8   8      136.75      151.93     25.35 o 
   3  -8   8       99.78      137.22     25.50 o 
   4  -8   8      130.14      117.88     24.40 o 
   5  -8   8        1.96       -4.73     10.95 o 
   6  -8   8      452.72      489.27     46.43 o 
   7  -8   8      130.52      102.07     26.21 o 
   8  -8   8        3.31       17.78     21.45 o 
   9  -8   8       32.80       40.92     27.74 o 
  10  -8   8        2.37       28.50     24.98 o 
  11  -8   8       25.66       12.57     26.66 o 
 -13  -7   8       33.19       19.16     26.97 o 
 -12  -7   8       86.95       98.38     39.54 o 
 -11  -7   8      141.54      154.47     44.44 o 
 -10  -7   8        7.26       28.61     15.18 o 
  -9  -7   8       40.64       30.13     18.16 o 
  -8  -7   8      196.39      184.62     35.25 o 
  -7  -7   8       14.78       21.30     17.62 o 
  -6  -7   8      455.37      439.66     50.11 o 
  -5  -7   8       10.14       12.72     12.72 o 
  -4  -7   8      162.38      139.45     33.71 o 
  -3  -7   8        2.88        8.43     11.80 o 
  -2  -7   8      569.65      595.20     54.10 o 
  -1  -7   8       24.18       57.77     22.99 o 
   0  -7   8       43.11       36.12     13.98 o 
   1  -7   8      380.29      395.60     32.94 o 
   2  -7   8       36.47       38.20     14.14 o 
   3  -7   8        2.06       24.32     12.98 o 
   4  -7   8       48.93       96.79     37.31 o 
   5  -7   8        0.09        8.79      9.80 o 
   6  -7   8      185.09      190.40     30.34 o 
   7  -7   8      491.58      464.81     42.70 o 
   8  -7   8        0.20       -2.53     11.54 o 
   9  -7   8      333.77      331.01     63.44 o 
  10  -7   8        9.60       10.88     22.37 o 
  11  -7   8        7.65       41.53     29.73 o 
 -13  -6   8        0.78       17.47     24.37 o 
 -12  -6   8       59.23       85.36     36.17 o 
 -11  -6   8        5.97        7.05     20.38 o 
 -10  -6   8      127.23      116.56     24.74 o 
  -9  -6   8      907.00      858.56     90.03 o 
  -8  -6   8     2156.84     2073.23     77.29 o 
  -7  -6   8      282.15      297.29     45.67 o 
  -6  -6   8       25.36       25.59     17.47 o 
  -5  -6   8      440.67      414.07     45.36 o 
  -4  -6   8      834.87      794.42     60.23 o 
  -3  -6   8     1687.44     1793.11     89.34 o 
  -2  -6   8      223.16      189.10     35.09 o 
  -1  -6   8       69.81       77.39     24.83 o 
   0  -6   8      160.50      198.19     25.67 o 
   1  -6   8       57.98       48.04     14.35 o 
   2  -6   8      439.30      400.92     31.66 o 
   3  -6   8      258.89      240.37     29.36 o 
   4  -6   8      390.67      346.05     35.13 o 
   5  -6   8      517.04      563.13     65.05 o 
   6  -6   8      689.69      714.12     50.42 o 
   7  -6   8        1.59        0.55     12.15 o 
   8  -6   8       16.02       11.27     13.72 o 
   9  -6   8      125.48       85.66     32.18 o 
  10  -6   8       26.12       28.35     23.91 o 
  11  -6   8       64.25       94.09     38.62 o 
 -14  -5   8      129.96      110.64     43.67 o 
 -13  -5   8       97.11       83.67     36.93 o 
 -12  -5   8        8.55       13.64     20.53 o 
 -11  -5   8      268.46      313.08     59.31 o 
 -10  -5   8       68.59       91.71     21.13 o 
  -9  -5   8       31.33       50.26     15.40 o 
  -8  -5   8     1454.79     1404.72     96.62 o 
  -7  -5   8      290.73      281.36     42.30 o 
  -6  -5   8      754.64      779.25     59.31 o 
  -5  -5   8      483.09      442.72     44.90 o 
  -4  -5   8      216.13      247.80     37.70 o 
  -3  -5   8      223.32      237.07     36.93 o 
  -2  -5   8       55.61       90.11     24.67 o 
  -1  -5   8      117.88      199.52     34.63 o 
   0  -5   8       76.78       99.72     19.13 o 
   1  -5   8      332.81      330.32     23.12 o 
   2  -5   8      431.63      465.49     37.54 o 
   3  -5   8       89.34       92.89     19.02 o 
   4  -5   8       33.35       44.75     20.38 o 
   5  -5   8      340.40      318.38     34.30 o 
   6  -5   8      234.26      261.17     38.77 o 
   7  -5   8       13.70        4.30     11.15 o 
   8  -5   8       79.48      121.85     26.05 o 
   9  -5   8      136.07      112.33     37.54 o 
  10  -5   8        3.52       -5.98     20.23 o 
  11  -5   8      125.31      187.57     51.80 o 
 -14  -4   8       14.51       20.84     24.21 o 
 -13  -4   8      277.70      270.94     61.45 o 
 -12  -4   8       31.50       19.77     22.07 o 
 -11  -4   8      178.10      162.59     42.76 o 
 -10  -4   8        9.82        5.67     18.70 o 
  -9  -4   8      160.31      155.72     25.48 o 
  -8  -4   8        0.20        0.34      8.68 o 
  -7  -4   8      350.60      357.80     42.91 o 
  -6  -4   8     3950.60     3836.93    122.75 o 
  -5  -4   8      371.36      302.35     34.94 o 
  -4  -4   8      483.94      470.31     42.76 o 
  -3  -4   8     1281.24     1204.19     66.20 o 
  -2  -4   8      601.82      624.78     49.34 o 
  -1  -4   8      983.35     1004.52     61.60 o 
   0  -4   8      924.09     1028.34     44.21 o 
   1  -4   8      159.72      190.27     23.51 o 
   2  -4   8      892.59      906.03     43.48 o 
   3  -4   8       95.05      121.87     20.72 o 
   4  -4   8      610.98      569.58     42.91 o 
   5  -4   8      213.38      219.26     28.81 o 
   6  -4   8      235.43      215.25     29.54 o 
   7  -4   8      287.11      367.23     38.55 o 
   8  -4   8      239.90      242.02     44.52 o 
   9  -4   8      109.76      148.29     28.72 o 
  10  -4   8      326.93      328.56     63.60 o 
  11  -4   8      307.75      326.41     64.67 o 
  12  -4   8       13.67        7.20     28.35 o 
 -14  -3   8        5.39        7.36     24.67 o 
 -13  -3   8       62.28       61.14     29.42 o 
 -12  -3   8      694.37      642.25     73.56 o 
 -11  -3   8      128.11      118.76     37.54 o 
 -10  -3   8      124.51      103.13     32.49 o 
  -9  -3   8      241.42      265.21     30.03 o 
  -8  -3   8      195.27      235.61     27.23 o 
  -7  -3   8      173.90      169.29     23.33 o 
  -6  -3   8     5071.65     5513.42    139.15 o 
  -5  -3   8     1727.54     1734.73     76.78 o 
  -4  -3   8     1413.62     1547.77     71.72 o 
  -3  -3   8     2248.51     2369.16     88.88 o 
  -2  -3   8       64.55       76.62     21.61 o 
  -1  -3   8     4610.39     4950.56    131.48 o 
   0  -3   8       21.77       25.29     15.17 o 
   1  -3   8       28.15       35.67     13.56 o 
   2  -3   8      760.90      750.27     38.18 o 
   3  -3   8      295.73      312.03     26.23 o 
   4  -3   8       23.10       23.01     17.24 o 
   5  -3   8      384.52      341.23     36.17 o 
   6  -3   8      173.34      219.40     29.41 o 
   7  -3   8       20.55       31.91     15.73 o 
   8  -3   8      132.54      130.23     26.59 o 
   9  -3   8       62.61       89.38     22.91 o 
  10  -3   8       47.61       20.23     23.60 o 
  11  -3   8      109.86      102.67     38.46 o 
  12  -3   8       59.91       69.27     35.71 o 
 -15  -2   8        0.32       10.42     26.05 o 
 -14  -2   8        1.83       -1.84     19.62 o 
 -13  -2   8       24.77       25.90     26.97 o 
 -12  -2   8      188.53      182.82     47.35 o 
 -11  -2   8      874.06      826.14     76.62 o 
 -10  -2   8     1149.33     1082.98     83.52 o 
  -9  -2   8      118.70      125.62     20.93 o 
  -8  -2   8       45.68       47.44     15.48 o 
  -7  -2   8      406.93      404.11     28.31 o 
  -6  -2   8      393.09      370.54     34.79 o 
  -5  -2   8      304.31      268.64     29.73 o 
  -4  -2   8     1054.98     1171.25     59.46 o 
  -3  -2   8     3677.54     3519.72    103.75 o 
  -2  -2   8      130.08      197.38     29.73 o 
  -1  -2   8     2583.90     2686.22     93.63 o 
   0  -2   8        2.35       -5.53      6.13 o 
   1  -2   8       18.48       16.42      6.10 o 
   2  -2   8        0.55       -3.98      8.12 o 
   3  -2   8        9.78        6.48      8.46 o 
   4  -2   8     2215.13     2301.37    125.43 o 
   5  -2   8      323.02      348.50     31.83 o 
   6  -2   8      122.56      147.02     24.81 o 
   7  -2   8     1123.02      940.80     62.83 o 
   8  -2   8      498.00      453.89     40.56 o 
   9  -2   8        1.01       22.14     13.74 o 
  10  -2   8      525.00      524.86     74.78 o 
  11  -2   8       17.88       13.79     19.00 o 
 -15  -1   8       10.17       -9.35     24.52 o 
 -14  -1   8      103.94       60.99     32.33 o 
 -13  -1   8      129.54       97.46     37.39 o 
 -12  -1   8       90.33       85.20     33.56 o 
 -11  -1   8       56.26       50.72     25.29 o 
 -10  -1   8       88.89      101.29     32.18 o 
  -9  -1   8       86.17       68.96     27.28 o 
  -8  -1   8      292.68      270.75     24.54 o 
  -7  -1   8      838.32      803.11     46.05 o 
  -6  -1   8     1751.75     1791.45     82.83 o 
  -5  -1   8      214.50      227.26     25.90 o 
  -4  -1   8       62.04       57.62     17.16 o 
  -3  -1   8      599.39      706.61     44.75 o 
  -2  -1   8        0.04        3.37      9.50 o 
  -1  -1   8       64.79       80.91     20.38 o 
   0  -1   8      320.02      313.93     15.66 o 
   1  -1   8      399.53      400.36     21.22 o 
   2  -1   8      280.95      251.57     31.26 o 
   3  -1   8       13.94       16.58      9.51 o 
   4  -1   8        0.06        1.12      8.90 o 
   5  -1   8     1507.68     1367.84    153.70 o 
   6  -1   8      149.96      143.07     24.76 o 
   7  -1   8      123.41      129.71     24.85 o 
   8  -1   8        8.12       22.45     12.30 o 
   9  -1   8      102.06      142.93     28.66 o 
  10  -1   8       52.23       28.81     23.14 o 
  11  -1   8      300.48      290.55     60.38 o 
 -15   0   8       22.48       25.29     30.50 o 
 -14   0   8       24.69       12.41     24.06 o 
 -13   0   8      375.01      384.34     69.73 o 
 -12   0   8      314.33      266.80     55.47 o 
 -11   0   8        7.81       44.13     23.91 o 
 -10   0   8       24.38       19.92     18.24 o 
  -9   0   8     1342.57     1308.71     83.82 o 
  -8   0   8     1712.06     1661.80     91.41 o 
  -7   0   8       45.89       58.11     12.04 o 
  -6   0   8     1015.81     1071.75     39.14 o 
  -5   0   8     1780.18     1776.41     64.98 o 
  -4   0   8     1045.25     1080.37     51.95 o 
  -3   0   8      406.11      365.03     32.18 o 
  -2   0   8     3852.88     4116.29    108.50 o 
  -1   0   8      250.38      225.87     17.19 o 
   0   0   8     1033.41     1056.64     30.38 o 
   1   0   8      766.33      731.87     23.82 o 
   2   0   8      369.13      433.12     19.19 o 
   3   0   8       95.75      141.14     20.53 o 
   4   0   8      709.77      754.62     39.78 o 
   5   0   8     1104.44     1148.73     51.77 o 
   6   0   8       43.30       55.24     17.45 o 
   7   0   8     1075.59     1112.94     56.09 o 
   8   0   8      211.61      262.17     34.98 o 
   9   0   8      573.15      526.25     43.23 o 
  10   0   8       62.48       75.55     32.18 o 
 -15   1   8       12.38       18.08     29.27 o 
 -14   1   8      110.10       75.24     36.93 o 
 -13   1   8      863.94      704.92     78.31 o 
 -12   1   8      309.44      299.90     58.39 o 
 -11   1   8        2.57       13.03     15.32 o 
 -10   1   8      536.64      472.15     54.71 o 
  -9   1   8     1156.55     1149.03     77.85 o 
  -8   1   8      518.87      525.63     51.49 o 
  -7   1   8        3.66        5.58      5.43 o 
  -6   1   8      102.77      110.43     17.85 o 
  -5   1   8     1392.17     1365.20     71.57 o 
  -4   1   8      360.67      368.40     30.65 o 
  -3   1   8       57.40       92.56     20.08 o 
  -2   1   8      177.29      153.86     25.44 o 
  -1   1   8     1202.18     1185.65     70.49 o 
   0   1   8      381.47      367.79     35.11 o 
   1   1   8        0.06       10.06      5.63 o 
   2   1   8      768.52      772.04     32.66 o 
   3   1   8      585.11      582.02     51.80 o 
   4   1   8      436.66      409.53     29.67 o 
   5   1   8      142.07      137.39     22.81 o 
   6   1   8       34.74       37.17     14.55 o 
   7   1   8       18.33        9.35     12.23 o 
   8   1   8      184.10      186.96     45.67 o 
   9   1   8       52.52       60.53     27.12 o 
  10   1   8       77.41      123.06     39.69 o 
 -15   2   8       40.17       29.88     30.65 o 
 -14   2   8      270.67      359.82     70.19 o 
 -13   2   8     1183.79     1154.39     97.00 o 
 -12   2   8      113.34      133.48     40.46 o 
 -11   2   8      408.53      408.24     61.76 o 
 -10   2   8        3.64        7.82     13.95 o 
  -9   2   8       18.00       27.28     17.01 o 
  -8   2   8     1823.93     1773.34     90.26 o 
  -7   2   8        6.89       14.05      6.44 o 
  -6   2   8      341.66      366.13     22.28 o 
  -5   2   8      107.57      136.82     15.68 o 
  -4   2   8      129.08      145.28     20.00 o 
  -3   2   8     2745.92     2903.06     86.74 o 
  -2   2   8        9.37       15.70      7.04 o 
  -1   2   8     2786.61     2669.26    102.67 o 
   0   2   8      767.67      801.71     33.93 o 
   1   2   8      434.80      437.78     19.76 o 
   2   2   8      136.33      147.15     14.63 o 
   3   2   8      192.32      206.82     22.78 o 
   4   2   8        7.58        8.03      8.61 o 
   5   2   8      326.57      125.19    109.03 o 
   6   2   8      528.86      569.72     51.03 o 
   7   2   8     1265.63     1348.09     94.70 o 
   8   2   8        2.11       14.86     18.39 o 
   9   2   8      235.98      300.82     58.08 o 
  10   2   8       27.56       30.04     24.52 o 
 -16   3   8      133.15      153.86     52.10 o 
 -15   3   8       23.90       27.58     31.72 o 
 -14   3   8        0.92       15.48     25.90 o 
 -13   3   8       11.56       16.40     24.06 o 
 -12   3   8       66.87       98.69     36.17 o 
 -11   3   8      567.59      497.28     58.85 o 
 -10   3   8        3.79       21.30     19.62 o 
  -9   3   8      685.69      644.09     57.62 o 
  -8   3   8      390.16      400.73     44.59 o 
  -7   3   8      135.26      138.88     14.49 o 
  -6   3   8      760.43      773.73     29.92 o 
  -5   3   8       52.68       95.66     13.67 o 
  -4   3   8      690.95      720.40     41.99 o 
  -3   3   8     4185.43     4270.43     60.02 o 
  -2   3   8      166.35      190.25     19.88 o 
  -1   3   8     3302.07     3551.28    112.63 o 
   0   3   8      853.48      952.60     55.32 o 
   1   3   8     2524.99     2485.22     46.14 o 
   2   3   8     3445.74     3601.19     65.80 o 
   3   3   8       86.14       72.94     14.39 o 
   4   3   8       32.59       30.96     19.16 o 
   5   3   8       20.10       37.24     21.91 o 
   6   3   8      150.95      156.31     38.92 o 
   7   3   8        7.79        0.61     16.09 o 
   8   3   8      294.66      281.66     55.01 o 
   9   3   8        3.26       35.09     23.60 o 
  10   3   8       13.76       27.28     24.06 o 
 -16   4   8        9.05        9.96     28.50 o 
 -15   4   8       12.84       40.00     34.48 o 
 -14   4   8      137.14      150.64     45.67 o 
 -13   4   8      182.93      181.29     47.66 o 
 -12   4   8     2354.57     2451.91    132.71 o 
 -11   4   8     1759.57     1634.81    102.98 o 
 -10   4   8      160.84      191.71     41.22 o 
  -9   4   8      381.21      467.85     49.04 o 
  -8   4   8      589.12      611.29     53.02 o 
  -7   4   8       95.08       75.55     22.22 o 
  -6   4   8      866.74      902.17     56.62 o 
  -5   4   8       18.58        8.63      6.70 o 
  -4   4   8     2500.15     2601.31     61.60 o 
  -3   4   8     1472.04     1526.80     41.75 o 
  -2   4   8      490.76      466.78     18.78 o 
  -1   4   8      798.91      821.43     37.54 o 
   0   4   8      160.39      172.25     32.79 o 
   1   4   8     1605.18     1577.53     82.80 o 
   2   4   8     2944.93     2761.64     75.18 o 
   3   4   8      180.48      161.21     35.71 o 
   4   4   8        8.82       -2.91     12.11 o 
   5   4   8      144.47      128.11     34.79 o 
   6   4   8      144.68      141.29     38.77 o 
   7   4   8       67.30       43.83     26.20 o 
   8   4   8      150.67      161.21     45.36 o 
   9   4   8      310.61      345.72     64.06 o 
  10   4   8       13.91        5.21     20.38 o 
 -16   5   8       24.91       46.59     36.17 o 
 -15   5   8      100.26      133.32     47.66 o 
 -14   5   8      178.27      175.16     51.64 o 
 -13   5   8      655.36      625.08     72.64 o 
 -12   5   8      775.74      827.67     77.39 o 
 -11   5   8       66.24       62.22     26.82 o 
 -10   5   8      458.52      462.18     53.64 o 
  -9   5   8      199.34      219.60     42.91 o 
  -8   5   8      124.98      124.28     30.04 o 
  -7   5   8        4.03       -1.99      9.35 o 
  -6   5   8      374.56      425.49     56.47 o 
  -5   5   8     1540.54     1521.89     37.95 o 
  -4   5   8        5.69        4.80      4.97 o 
  -3   5   8      763.36      836.73     26.07 o 
  -2   5   8        6.71        6.98      4.74 o 
  -1   5   8      156.18      188.34     24.98 o 
   0   5   8      229.25      324.97     28.05 o 
   1   5   8      911.76      970.30     46.21 o 
   2   5   8      833.92      832.95     43.97 o 
   3   5   8      554.85      498.81     54.40 o 
   4   5   8     1455.56     1491.22     96.70 o 
   5   5   8        0.63        0.31     13.33 o 
   6   5   8      205.19      205.35     48.43 o 
   7   5   8       91.32       92.10     35.09 o 
   8   5   8        4.12        8.43     18.39 o 
   9   5   8       30.94       14.40     21.15 o 
  10   5   8       71.51       78.46     32.95 o 
 -15   6   8        0.11       19.77     29.88 o 
 -14   6   8       23.53        3.83     24.67 o 
 -13   6   8        3.87       -3.52     19.31 o 
 -12   6   8      275.81      297.29     57.93 o 
 -11   6   8      145.15      159.83     42.45 o 
 -10   6   8     2420.60     2361.49    115.70 o 
  -9   6   8      113.56       84.13     28.20 o 
  -8   6   8      114.27       93.48     26.97 o 
  -7   6   8      812.62      841.04     85.43 o 
  -6   6   8      773.33      796.70     39.23 o 
  -5   6   8       67.93       79.76     11.49 o 
  -4   6   8       21.17       25.05     10.82 o 
  -3   6   8        2.54        0.34      4.57 o 
  -2   6   8      107.51       89.88     19.39 o 
  -1   6   8      972.76     1038.88     47.01 o 
   0   6   8     1134.26      995.56     47.40 o 
   1   6   8      335.08      308.49     31.64 o 
   2   6   8      156.79      141.35     23.78 o 
   3   6   8      674.98      659.10     64.06 o 
   4   6   8     1162.78     1071.48     84.13 o 
   5   6   8      594.30      527.77     62.83 o 
   6   6   8        0.55        6.44     19.00 o 
   7   6   8      133.24      135.62     43.52 o 
   8   6   8      140.12      179.60     48.88 o 
   9   6   8       24.80       10.27     24.06 o 
 -15   7   8        0.89       17.78     27.12 o 
 -14   7   8       15.24       24.06     27.74 o 
 -13   7   8        6.31        9.65     23.60 o 
 -12   7   8       29.79       46.28     28.50 o 
 -11   7   8     1715.18     1548.07    100.07 o 
 -10   7   8      209.72      258.52     48.27 o 
  -9   7   8      735.39      604.32     49.34 o 
  -8   7   8       99.41       97.36     19.98 o 
  -7   7   8       58.13       90.41     18.33 o 
  -6   7   8      167.83      195.45     16.33 o 
  -5   7   8     1249.49     1309.41     45.31 o 
  -4   7   8      386.65      375.37     19.74 o 
  -3   7   8      287.97      338.07     29.19 o 
  -2   7   8     1274.88     1167.56     50.79 o 
  -1   7   8       94.99      110.64     20.43 o 
   0   7   8       56.23       55.83     16.22 o 
   1   7   8       13.22        9.94     10.01 o 
   2   7   8      545.96      503.37     38.74 o 
   3   7   8       26.95        6.13     16.09 o 
   4   7   8      129.27      155.70     42.91 o 
   5   7   8       18.05       12.87     17.93 o 
   6   7   8       11.40       -4.44     16.86 o 
   7   7   8       25.41       21.91     22.07 o 
   8   7   8       29.12       35.40     29.12 o 
   9   7   8        8.24       -4.44     19.00 o 
 -15   8   8       16.49       -4.29     26.20 o 
 -14   8   8       31.78       14.25     29.73 o 
 -13   8   8       29.79       37.54     27.74 o 
 -12   8   8        9.14       16.09     21.61 o 
 -11   8   8      735.55      715.05     49.95 o 
 -10   8   8      190.69      183.15     30.01 o 
  -9   8   8      681.93      643.72     43.28 o 
  -8   8   8      475.92      483.32     35.58 o 
  -7   8   8       12.68       14.56      9.70 o 
  -6   8   8      136.40      137.84     20.74 o 
  -5   8   8       66.01       49.23     13.16 o 
  -4   8   8      556.47      570.10     86.05 o 
  -3   8   8      151.86      168.63     23.99 o 
  -2   8   8      170.76      185.56     25.98 o 
  -1   8   8      303.87      292.66     37.24 o 
   0   8   8      104.80      137.40     23.96 o 
   1   8   8      234.42      214.05     31.19 o 
   2   8   8      605.56      576.53     49.88 o 
   3   8   8       14.32       36.93     24.83 o 
   4   8   8      173.56      173.01     45.21 o 
   5   8   8       92.31      104.97     38.16 o 
   6   8   8       40.57       30.34     26.51 o 
   7   8   8       30.63       51.95     33.71 o 
   8   8   8        2.03      -24.60     16.40 o 
 -15   9   8        4.56       23.31     20.78 o 
 -14   9   8        2.91        2.00     19.69 o 
 -13   9   8        8.53        7.50     14.10 o 
 -12   9   8      326.68      293.38     40.95 o 
 -11   9   8      286.47      300.31     40.27 o 
 -10   9   8      527.80      498.69     43.24 o 
  -9   9   8     1363.93     1233.89     75.32 o 
  -8   9   8      575.78      564.19     39.08 o 
  -7   9   8        0.05        0.90      8.23 o 
  -6   9   8        0.13        2.45     11.65 o 
  -5   9   8       21.41       19.20      9.75 o 
  -4   9   8        1.93        3.30      9.26 o 
  -3   9   8      589.43      613.00     39.95 o 
  -2   9   8       63.16       76.14     18.85 o 
  -1   9   8      331.25      279.51     33.35 o 
   0   9   8      192.52      174.24     28.55 o 
   1   9   8       69.24       64.13     20.30 o 
   2   9   8       34.35       24.32     15.87 o 
   3   9   8       80.04       90.57     34.94 o 
   4   9   8        0.10       -6.44     16.40 o 
   5   9   8       98.82       81.22     33.41 o 
   6   9   8       31.90       21.30     27.74 o 
   7   9   8        4.04       21.45     25.59 o 
 -14  10   8       40.12       65.71     24.67 o 
 -13  10   8        1.47       25.65     18.76 o 
 -12  10   8        6.53       13.62     15.08 o 
 -11  10   8       36.24       56.02     18.88 o 
 -10  10   8       76.57       88.61     21.71 o 
  -9  10   8     1896.78     1747.44     71.74 o 
  -8  10   8      105.51       77.54     28.35 o 
  -7  10   8       53.84       50.11     23.91 o 
  -6  10   8      157.96      149.87     37.54 o 
  -5  10   8     1081.49     1123.91     56.93 o 
  -4  10   8      535.66      538.60     86.05 o 
  -3  10   8     1205.57     1093.23     62.22 o 
  -2  10   8        1.29        0.74      9.35 o 
  -1  10   8       44.61       44.01     16.65 o 
   0  10   8       32.52       47.60     17.86 o 
   1  10   8      633.03      592.00     46.27 o 
   2  10   8       73.08       87.68     24.42 o 
   3  10   8      332.09      308.17     60.99 o 
   4  10   8       25.81       32.49     24.67 o 
   5  10   8       38.93       81.83     38.16 o 
   6  10   8       71.25      102.21     40.15 o 
   7  10   8      153.60      127.65     43.52 o 
 -14  11   8       91.29      110.36     43.90 o 
 -13  11   8       58.85       84.63     29.04 o 
 -12  11   8       50.90       51.96     21.51 o 
 -11  11   8       80.70       67.64     28.20 o 
 -10  11   8       90.24       56.55     28.66 o 
  -9  11   8      345.34      243.35     52.26 o 
  -8  11   8     1942.76     1969.19    118.15 o 
  -7  11   8      193.24      198.14     44.29 o 
  -6  11   8       22.07        7.97     16.09 o 
  -5  11   8       20.94       13.89     12.80 o 
  -4  11   8     1328.35     1288.58     60.94 o 
  -3  11   8      272.27      226.37     31.44 o 
  -2  11   8      442.15      398.11     41.41 o 
  -1  11   8     1048.99     1018.04     58.94 o 
   0  11   8      217.62      227.17     35.21 o 
   1  11   8        9.47        6.63     11.95 o 
   2  11   8       66.24       85.73     25.45 o 
   3  11   8       20.28        8.28     21.30 o 
   4  11   8       48.35       25.90     28.96 o 
   5  11   8       19.75        2.15     22.68 o 
   6  11   8       14.09       11.95     23.29 o 
 -13  12   8       14.18      -14.25     19.00 o 
 -12  12   8      272.81      350.16     67.43 o 
 -11  12   8       73.36       53.79     31.11 o 
 -10  12   8       17.30       47.35     25.75 o 
  -9  12   8      261.68      291.32     55.78 o 
  -8  12   8      256.65      211.63     48.88 o 
  -7  12   8      109.46      116.62     35.40 o 
  -6  12   8       80.47      120.14     37.09 o 
  -5  12   8       34.46       37.54     24.06 o 
  -4  12   8       44.75       36.30     15.93 o 
  -3  12   8      134.76      100.57     23.79 o 
  -2  12   8      401.45      396.68     43.92 o 
  -1  12   8       12.15       -4.83     11.69 o 
   0  12   8       10.88       23.04     16.26 o 
   1  12   8       27.92       29.30     17.56 o 
   2  12   8       56.67       70.03     33.56 o 
   3  12   8      166.27      172.25     51.64 o 
   4  12   8       74.92       56.70     38.31 o 
   5  12   8       46.60       47.20     33.87 o 
 -13  13   8       16.73       46.43     29.12 o 
 -12  13   8       30.13       48.88     28.66 o 
 -11  13   8       22.02       31.87     24.06 o 
 -10  13   8        0.65        4.29     18.85 o 
  -9  13   8      244.54      249.79     54.86 o 
  -8  13   8       54.04       49.80     27.43 o 
  -7  13   8       53.01       75.70     33.56 o 
  -6  13   8      338.50      380.20     64.67 o 
  -5  13   8       70.42       90.87     33.41 o 
  -4  13   8       17.00       15.26     12.44 o 
  -3  13   8        0.15        2.59     10.52 o 
  -2  13   8      385.79      380.74     45.38 o 
  -1  13   8      101.05       80.08     26.06 o 
   0  13   8       83.20       77.06     24.63 o 
   1  13   8      217.17      233.50     39.96 o 
   2  13   8        2.98       11.34     24.52 o 
   3  13   8       30.08       24.83     31.87 o 
   4  13   8        7.77       -4.29     27.28 o 
 -12  14   8        3.14        5.82     19.77 o 
 -11  14   8        1.86       21.45     22.53 o 
 -10  14   8       14.60       33.41     22.99 o 
  -9  14   8        2.22        7.66     18.85 o 
  -8  14   8      166.26      181.75     49.34 o 
  -7  14   8        9.72       15.94     19.62 o 
  -6  14   8       67.67       62.06     28.66 o 
  -5  14   8      328.34      274.46     58.08 o 
  -4  14   8       22.36       41.45     18.69 o 
  -3  14   8       29.43       18.61     16.32 o 
  -2  14   8        0.58        2.34     13.48 o 
  -1  14   8        0.15       -1.34     13.06 o 
   0  14   8        0.04       -0.26     16.28 o 
   1  14   8      235.77      257.47     44.89 o 
   2  14   8       41.86       39.08     33.71 o 
   3  14   8        9.29        5.98     29.58 o 
 -11  15   8       14.70       36.01     27.43 o 
 -10  15   8        1.79        9.19     25.29 o 
  -9  15   8       20.68       34.02     26.51 o 
  -8  15   8      152.11      157.69     49.96 o 
  -7  15   8      140.67      171.02     48.73 o 
  -6  15   8       22.63       34.63     27.58 o 
  -5  15   8       38.60       48.43     30.50 o 
  -4  15   8      116.97      114.93     43.21 o 
  -3  15   8       90.24      103.71     42.37 o 
  -2  15   8        0.03        3.59     15.05 o 
  -1  15   8        8.12       -3.70     15.56 o 
   0  15   8       56.44       52.09     25.81 o 
   1  15   8        4.55       26.82     29.73 o 
  -9  16   8        3.95       16.24     23.29 o 
  -8  16   8        8.09       47.35     31.57 o 
  -7  16   8        1.68       -7.36     21.76 o 
  -6  16   8      172.90      174.85     52.72 o 
  -5  16   8        2.84       -5.67     21.76 o 
  -4  16   8       45.15        9.65     26.82 o 
  -3  16   8       10.71       19.95     18.60 o 
  -2  16   8        8.54        8.74     18.58 o 
  -1  16   8       74.19       65.06     25.57 o 
  -6  17   8      190.92      201.67     57.62 o 
  -5  17   8       56.33       67.73     37.39 o 
  -3 -16   9       42.40       35.09     41.38 o 
  -2 -16   9        0.63      -22.68     31.11 o 
  -1 -16   9       75.89       97.31     50.26 o 
   0 -16   9        9.08        9.96     30.34 o 
   1 -16   9       23.35       -5.06     29.27 o 
   2 -16   9       15.44       21.91     32.95 o 
   3 -16   9      147.48      173.47     56.09 o 
   4 -16   9       49.61       91.28     29.09 o 
  -5 -15   9        1.32      -14.25     17.62 o 
  -4 -15   9       18.72       36.78     25.90 o 
  -3 -15   9       18.79       -0.46     28.04 o 
  -2 -15   9       66.85       50.11     38.77 o 
  -1 -15   9       16.16       32.33     31.87 o 
   0 -15   9       69.69       84.28     40.30 o 
   1 -15   9      379.23      422.65     75.24 o 
   2 -15   9       27.03       25.44     27.12 o 
   3 -15   9       12.63        0.15     23.45 o 
   4 -15   9       12.30        1.27     16.75 o 
   5 -15   9       21.27       42.55     21.57 o 
   6 -15   9        0.44       12.57     23.45 o 
  -6 -14   9        7.47        0.46     19.77 o 
  -5 -14   9       79.15       88.12     34.48 o 
  -4 -14   9        1.71      -16.70     15.94 o 
  -3 -14   9      234.58      215.92     57.31 o 
  -2 -14   9        0.12        8.43     22.37 o 
  -1 -14   9       10.46       26.05     24.83 o 
   0 -14   9       12.47       -7.36     20.53 o 
   1 -14   9      400.17      357.37     64.82 o 
   2 -14   9       54.08       22.22     25.13 o 
   3 -14   9        9.85       28.06     17.84 o 
   4 -14   9      190.10      196.16     36.69 o 
   5 -14   9        0.35        5.53     14.92 o 
   6 -14   9       32.17       31.42     34.48 o 
   7 -14   9       14.02       19.16     31.26 o 
  -8 -13   9      116.54      117.39     30.18 o 
  -7 -13   9        2.63       -5.82     17.78 o 
  -6 -13   9       15.27        6.13     19.92 o 
  -5 -13   9        0.48      -10.11     14.56 o 
  -4 -13   9      138.97      118.30     40.76 o 
  -3 -13   9       18.83        5.67     18.70 o 
  -2 -13   9       42.54       45.51     28.35 o 
  -1 -13   9      270.70      213.93     53.02 o 
   0 -13   9        0.35        9.04     15.32 o 
   1 -13   9       86.18      100.99     37.85 o 
   2 -13   9       84.92      100.22     37.09 o 
   3 -13   9      294.37      308.74     42.41 o 
   4 -13   9      278.01      310.34     43.44 o 
   5 -13   9       27.10       41.69     20.03 o 
   6 -13   9        1.66       -4.55     20.53 o 
   7 -13   9        0.84      -18.70     23.29 o 
   8 -13   9       77.49      104.51     43.37 o 
  -9 -12   9        9.81       10.35     15.97 o 
  -8 -12   9        3.07        7.14     38.31 o 
  -7 -12   9       37.92       27.43     24.37 o 
  -6 -12   9       23.98       35.09     23.29 o 
  -5 -12   9       94.76       49.34     28.04 o 
  -4 -12   9        3.90       -9.65     13.79 o 
  -3 -12   9       11.70        7.05     17.93 o 
  -2 -12   9      351.32      329.93     60.23 o 
  -1 -12   9        1.13        8.43     17.62 o 
   0 -12   9       34.95       28.04     23.14 o 
   1 -12   9      351.94      308.02     57.31 o 
   2 -12   9       10.10       15.78     14.69 o 
   3 -12   9      920.26      913.42     58.67 o 
   4 -12   9        6.03       -1.00     17.32 o 
   5 -12   9       50.88       75.99     23.29 o 
   6 -12   9      286.67      273.15     41.15 o 
   7 -12   9      132.78      153.70     49.96 o 
   8 -12   9       76.89       98.08     44.44 o 
   9 -12   9       37.04       56.70     36.01 o 
 -10 -11   9       14.12       13.23     17.16 o 
  -9 -11   9       84.70       42.60     21.02 o 
  -8 -11   9       12.83       16.13     14.56 o 
  -7 -11   9      153.96      144.51     42.91 o 
  -6 -11   9       21.17        6.74     17.78 o 
  -5 -11   9       21.64       17.47     19.46 o 
  -4 -11   9       31.26       43.52     23.75 o 
  -3 -11   9       11.18       14.71     17.78 o 
  -2 -11   9      157.31      151.87     40.76 o 
  -1 -11   9      124.03       98.69     33.56 o 
   0 -11   9      131.71      116.93     34.94 o 
   1 -11   9        0.05        4.14     14.56 o 
   2 -11   9      157.91      198.49     32.32 o 
   3 -11   9       49.97       46.57     19.46 o 
   4 -11   9      107.08       99.57     24.46 o 
   5 -11   9        3.39        5.27     12.52 o 
   6 -11   9      188.42      213.89     35.97 o 
   7 -11   9       92.76       93.84     26.89 o 
   8 -11   9      157.51      160.14     48.88 o 
   9 -11   9       32.24       55.32     36.78 o 
 -11 -10   9       11.67       16.85     17.46 o 
 -10 -10   9        1.02        9.92     15.35 o 
  -9 -10   9        9.60        6.69     13.24 o 
  -8 -10   9        1.60       -6.44     14.10 o 
  -7 -10   9       40.83       36.63     25.90 o 
  -6 -10   9      102.11      104.97     36.63 o 
  -5 -10   9      133.61      130.26     38.62 o 
  -4 -10   9      267.51      251.78     51.03 o 
  -3 -10   9      547.78      585.24     64.21 o 
  -2 -10   9      485.50      475.52     57.01 o 
  -1 -10   9        2.00       24.83     19.62 o 
   1 -10   9        1.62        8.99     11.03 o 
   2 -10   9      114.46      109.68     23.94 o 
   3 -10   9     1090.62      967.86     56.88 o 
   4 -10   9     1498.73     1331.17    114.32 o 
   5 -10   9      380.99      348.15     42.74 o 
   6 -10   9       84.47       85.19     25.06 o 
   7 -10   9      147.01      169.52     35.55 o 
   8 -10   9      249.99      292.54     63.29 o 
   9 -10   9        2.64        0.61     24.52 o 
  10 -10   9       52.43       87.50     40.76 o 
 -11  -9   9        1.56       -1.69     22.53 o 
 -10  -9   9       57.32       65.95     22.23 o 
  -9  -9   9        0.85       -8.14     10.57 o 
  -8  -9   9      227.76      210.10     48.27 o 
  -7  -9   9        5.33       11.03     16.86 o 
  -6  -9   9      143.09      158.30     41.53 o 
  -5  -9   9      153.36      175.92     43.21 o 
  -4  -9   9        0.48      -13.33     11.19 o 
  -3  -9   9        5.86      -13.33     10.11 o 
  -2  -9   9      105.96       77.39     26.97 o 
  -1  -9   9      220.02      234.16     45.21 o 
   0  -9   9      998.36     1090.03     80.91 o 
   1  -9   9      559.39      503.30     40.09 o 
   2  -9   9        0.09       13.02     12.63 o 
   3  -9   9       95.38       77.38     21.47 o 
   4  -9   9      350.29      309.34     38.62 o 
   5  -9   9        3.38        5.48     12.39 o 
   6  -9   9      341.67      313.46     41.71 o 
   7  -9   9      101.97       95.72     26.65 o 
   8  -9   9       89.50       97.46     38.16 o 
   9  -9   9        0.84        9.96     23.75 o 
  10  -9   9        1.05       14.71     23.91 o 
 -12  -8   9        9.65        9.19     26.20 o 
 -11  -8   9       12.85       14.86     24.83 o 
 -10  -8   9       30.48       13.53     13.72 o 
  -9  -8   9        8.21        4.28     11.21 o 
  -8  -8   9        0.65        3.35     11.61 o 
  -7  -8   9      483.57      483.95     57.01 o 
  -6  -8   9      150.25      136.08     36.47 o 
  -5  -8   9       12.67       22.22     17.32 o 
  -4  -8   9      531.96      492.99     54.86 o 
  -3  -8   9       40.84       14.86     14.56 o 
  -2  -8   9       10.00        4.14     12.57 o 
  -1  -8   9      108.98      137.61     35.55 o 
   0  -8   9      928.90     1011.11     74.02 o 
   1  -8   9      342.27      321.95     35.54 o 
   2  -8   9        2.05       25.26     13.21 o 
   3  -8   9        1.73        6.13     10.90 o 
   4  -8   9     1746.60     1635.06     71.26 o 
   5  -8   9      495.32      500.65     42.18 o 
   6  -8   9     1416.51     1304.73     67.21 o 
   7  -8   9      360.45      370.89     44.63 o 
   8  -8   9       78.45       87.36     26.96 o 
   9  -8   9       46.36       66.66     32.79 o 
  10  -8   9        6.78       30.96     28.20 o 
 -13  -7   9        0.73       -1.07     23.60 o 
 -12  -7   9        8.96        1.84     21.76 o 
 -11  -7   9       16.51        3.22     20.69 o 
 -10  -7   9        8.14       17.67     13.39 o 
  -9  -7   9        3.08       -4.09      8.83 o 
  -8  -7   9       28.07       45.23     17.34 o 
  -7  -7   9      129.40      114.01     34.79 o 
  -6  -7   9      218.91      190.64     41.22 o 
  -5  -7   9      739.60      753.66     64.06 o 
  -4  -7   9       35.45       29.12     16.40 o 
  -3  -7   9      812.18      810.66     64.36 o 
  -2  -7   9       46.67       48.73     20.08 o 
  -1  -7   9       51.69       70.80     23.91 o 
   0  -7   9       35.97       54.40     22.83 o 
   1  -7   9        1.42        2.91      8.64 o 
   2  -7   9      303.05      310.73     34.94 o 
   3  -7   9      117.63      123.87     23.69 o 
   4  -7   9       29.31       23.52     15.35 o 
   5  -7   9      152.20      155.43     28.35 o 
   6  -7   9       18.47       22.00     14.22 o 
   7  -7   9       70.46       64.08     20.10 o 
   8  -7   9      241.53      232.11     52.95 o 
   9  -7   9       37.91       52.41     29.27 o 
  10  -7   9        3.13       22.68     25.75 o 
  11  -7   9       19.41       21.76     25.75 o 
 -13  -6   9        3.36       23.60     24.67 o 
 -12  -6   9        5.85       27.58     28.35 o 
 -11  -6   9        0.38       -4.60     15.63 o 
 -10  -6   9        8.44       14.82     12.13 o 
  -9  -6   9        0.73        8.50     10.79 o 
  -8  -6   9       38.21       32.34     14.08 o 
  -7  -6   9        2.69        3.22     11.19 o 
  -6  -6   9     1151.75     1188.56     77.54 o 
  -5  -6   9      368.71      353.69     42.76 o 
  -4  -6   9       21.94       30.34     17.78 o 
  -3  -6   9        0.21        5.98     11.65 o 
  -2  -6   9       98.02      103.29     27.89 o 
  -1  -6   9        6.78        9.96     13.95 o 
   0  -6   9     3095.98     3361.74     89.61 o 
   1  -6   9       10.72        8.35     10.71 o 
   2  -6   9      640.28      599.96     39.75 o 
   3  -6   9      228.24      247.16     31.15 o 
   4  -6   9        4.36       11.27     13.56 o 
   5  -6   9     2902.98     2755.75     89.66 o 
   6  -6   9       44.39       34.80     16.65 o 
   7  -6   9      374.04      381.55     42.46 o 
   8  -6   9      473.89      439.36     43.55 o 
   9  -6   9      114.26      111.72     39.69 o 
  10  -6   9       30.11       43.37     29.27 o 
  11  -6   9        0.15       16.40     26.51 o 
 -14  -5   9       10.81       12.57     26.97 o 
 -13  -5   9       24.74       15.32     27.12 o 
 -12  -5   9       27.70       26.82     25.75 o 
 -11  -5   9       11.56       15.17     20.69 o 
 -10  -5   9       71.11       74.78     30.65 o 
  -9  -5   9      160.65      151.45     36.17 o 
  -8  -5   9        0.19        4.67     10.09 o 
  -7  -5   9       58.52       66.51     25.29 o 
  -6  -5   9       31.71       41.68     17.47 o 
  -5  -5   9     1755.91     1700.71     87.20 o 
  -4  -5   9        2.36        8.28     11.95 o 
  -3  -5   9      168.68      247.34     39.23 o 
  -2  -5   9     1408.03     1502.87     81.07 o 
  -1  -5   9       49.01       73.10     23.75 o 
   0  -5   9      766.81      748.42     53.48 o 
   1  -5   9       86.95       95.49     19.60 o 
   2  -5   9      522.29      524.99     35.89 o 
   3  -5   9      123.56      147.61     24.53 o 
   4  -5   9        0.00       -0.46      9.10 o 
   5  -5   9      665.30      678.69     44.69 o 
   6  -5   9      211.07      221.62     31.47 o 
   7  -5   9       64.80       51.51     17.74 o 
   8  -5   9      156.38      188.14     32.27 o 
   9  -5   9       69.31       79.23     34.17 o 
  10  -5   9       47.05       38.62     26.51 o 
  11  -5   9       36.93       20.84     28.50 o 
 -14  -4   9        9.41        9.50     27.12 o 
 -13  -4   9        4.15        2.61     19.00 o 
 -12  -4   9        5.58        0.46     17.78 o 
 -11  -4   9        6.39        3.37     17.47 o 
 -10  -4   9        7.76        9.65     16.70 o 
  -9  -4   9      353.85      375.29     34.98 o 
  -8  -4   9       60.64       46.82     15.06 o 
  -7  -4   9       21.61       17.47     13.95 o 
  -6  -4   9      291.36      304.96     36.93 o 
  -5  -4   9     1495.08     1474.67     77.39 o 
  -4  -4   9      603.56      651.29     51.34 o 
  -3  -4   9      313.89      340.20     38.92 o 
  -2  -4   9        0.72       -0.77     11.65 o 
  -1  -4   9     1304.04     1353.91     75.09 o 
   0  -4   9      350.31      359.85     28.61 o 
   1  -4   9      211.50      205.60     25.89 o 
   2  -4   9      127.59      162.31     23.48 o 
   3  -4   9     1343.79     1345.49     56.67 o 
   4  -4   9      283.89      272.73     31.34 o 
   5  -4   9        0.01        0.32      9.47 o 
   6  -4   9     2542.50     2462.06    209.03 o 
   7  -4   9      421.09      433.38     41.17 o 
   8  -4   9        2.66       12.38     12.76 o 
   9  -4   9      270.78      307.78     53.10 o 
  10  -4   9        3.61       30.96     26.05 o 
  11  -4   9       38.16       68.19     31.57 o 
 -14  -3   9       29.62       32.64     29.73 o 
 -13  -3   9       58.13       55.47     32.33 o 
 -12  -3   9       65.95       55.01     29.42 o 
 -11  -3   9      218.86      240.75     52.41 o 
 -10  -3   9      397.36      390.62     60.53 o 
  -9  -3   9        0.56        1.30      8.87 o 
  -8  -3   9       90.53       91.33     18.35 o 
  -7  -3   9       23.17       21.74     10.99 o 
  -6  -3   9      116.59       91.79     23.45 o 
  -5  -3   9       85.28       99.15     24.98 o 
  -4  -3   9       61.90       81.99     22.99 o 
  -3  -3   9       76.31      143.44     28.50 o 
  -2  -3   9       62.26       62.03     21.53 o 
  -1  -3   9       18.39       35.55     16.24 o 
   0  -3   9      245.85      276.56     25.88 o 
   1  -3   9      137.58      190.40     24.16 o 
   2  -3   9      275.95      324.00     28.69 o 
   3  -3   9      495.03      536.56     35.65 o 
   4  -3   9     1800.78     1660.55    124.89 o 
   5  -3   9        3.34        7.65     10.49 o 
   6  -3   9      292.16      264.33     33.75 o 
   7  -3   9      229.05      212.34     31.60 o 
   8  -3   9      113.25       99.88     24.06 o 
   9  -3   9        2.93        1.64     11.80 o 
  10  -3   9      123.18      147.73     43.52 o 
  11  -3   9        9.55       23.91     27.58 o 
 -15  -2   9        4.18        7.36     24.52 o 
 -14  -2   9        0.70       -4.75     17.62 o 
 -13  -2   9       34.57        0.15     19.00 o 
 -12  -2   9       65.30       55.47     27.43 o 
 -11  -2   9       23.47       26.36     19.31 o 
 -10  -2   9      374.67      338.36     56.24 o 
  -9  -2   9       31.73       24.40     11.34 o 
  -8  -2   9        7.27        5.54      8.17 o 
  -7  -2   9        7.15       14.66      8.92 o 
  -6  -2   9     1578.83     1585.16     72.79 o 
  -5  -2   9       59.43       77.24     20.99 o 
  -4  -2   9      694.39      669.06     48.27 o 
  -3  -2   9     1711.87     1827.66     79.23 o 
  -2  -2   9        0.65       15.02     12.11 o 
  -1  -2   9      214.36      269.86     32.64 o 
   0  -2   9     1076.04     1226.32     47.16 o 
   1  -2   9      143.54      157.69     11.31 o 
   2  -2   9     1084.78     1076.46     47.01 o 
   3  -2   9     2347.73     2303.72     71.05 o 
   4  -2   9      633.09      596.69     38.40 o 
   5  -2   9      663.35      580.19     59.46 o 
   6  -2   9      144.37      137.18     28.58 o 
   7  -2   9     1113.82     1109.82     79.23 o 
   8  -2   9      676.75      692.99     48.55 o 
   9  -2   9      190.68      195.39     44.13 o 
  10  -2   9       64.11       99.15     34.79 o 
  11  -2   9       79.98       74.02     33.10 o 
 -15  -1   9       54.97       91.79     41.53 o 
 -14  -1   9      134.44      164.12     50.11 o 
 -13  -1   9       35.91       43.37     27.89 o 
 -12  -1   9      246.86      256.38     55.47 o 
 -11  -1   9      122.77      144.51     40.00 o 
 -10  -1   9      534.05      507.55     58.23 o 
  -9  -1   9      272.12      296.37     49.96 o 
  -8  -1   9       52.09       64.81     14.51 o 
  -7  -1   9       83.43       92.64     16.89 o 
  -6  -1   9      698.67      703.08     45.97 o 
  -5  -1   9        9.84       16.40     12.57 o 
  -4  -1   9      486.96      475.98     40.76 o 
  -3  -1   9     1144.99     1285.87     64.06 o 
  -2  -1   9      374.21      374.38     37.09 o 
  -1  -1   9      132.26      174.39     30.80 o 
   0  -1   9      566.07      638.13     23.12 o 
   1  -1   9      108.68      112.28     11.29 o 
   2  -1   9     1629.84     1687.91     34.76 o 
   3  -1   9       18.93       14.78      9.90 o 
   4  -1   9      719.94      694.46     54.33 o 
   5  -1   9      138.48      182.32     27.29 o 
   6  -1   9      390.87      370.65     37.43 o 
   7  -1   9      462.00      451.10     62.52 o 
   8  -1   9       17.06       45.23     17.44 o 
   9  -1   9       56.36       63.88     21.08 o 
  10  -1   9      159.58      184.05     47.20 o 
 -15   0   9        8.44       20.69     27.58 o 
 -14   0   9       49.14       46.13     30.19 o 
 -13   0   9       23.43       21.15     24.06 o 
 -12   0   9       63.96       72.64     31.42 o 
 -11   0   9      151.06      171.02     42.45 o 
 -10   0   9        5.71       20.08     18.54 o 
  -9   0   9     1065.65     1050.80     76.47 o 
  -8   0   9     1484.67     1437.28     98.54 o 
  -7   0   9        0.03        2.48      6.64 o 
  -6   0   9      133.91      154.92     19.40 o 
  -5   0   9     1310.61     1304.88     60.84 o 
  -4   0   9     4932.74     5188.24    123.36 o 
  -3   0   9      835.33      913.64     53.18 o 
  -2   0   9       30.82       47.51     17.47 o 
  -1   0   9     2483.33     2522.46     57.70 o 
   0   0   9     5135.49     5348.49    162.02 o 
   1   0   9       85.10      118.05     12.80 o 
   2   0   9      167.07      159.22     13.81 o 
   3   0   9      789.50      818.18     41.09 o 
   4   0   9     2020.57     1946.60     66.09 o 
   5   0   9     2022.74     1939.92     69.54 o 
   6   0   9       48.76       49.74     16.12 o 
   7   0   9       16.49       30.66     14.78 o 
   8   0   9       31.98       26.59     15.39 o 
   9   0   9      768.45      712.89     75.24 o 
  10   0   9       83.53      119.07     42.45 o 
 -15   1   9        0.15      -15.17     23.91 o 
 -14   1   9       79.79       71.11     35.71 o 
 -13   1   9      415.72      515.82     76.62 o 
 -12   1   9       95.27       85.97     32.64 o 
 -11   1   9      304.77      308.94     55.17 o 
 -10   1   9      626.27      552.75     58.69 o 
  -9   1   9       96.22       98.23     29.27 o 
  -8   1   9        9.26       -0.31     12.11 o 
  -7   1   9      708.87      723.96     32.99 o 
  -6   1   9     1366.10     1473.02     52.95 o 
  -5   1   9      371.15      357.67     35.25 o 
  -4   1   9        8.62       20.08     11.19 o 
  -3   1   9        0.36        5.52     10.27 o 
  -2   1   9      170.97      195.85     24.37 o 
  -1   1   9     3655.58     3854.17     74.33 o 
   0   1   9       17.22       19.22      8.43 o 
   1   1   9      456.82      413.98     36.36 o 
   2   1   9      358.22      353.45     23.90 o 
   3   1   9       10.00        3.80      9.04 o 
   4   1   9      403.02      407.84     46.82 o 
   5   1   9        1.68        4.88     10.42 o 
   6   1   9      186.74      216.53     30.32 o 
   7   1   9      401.82      389.09     60.07 o 
   8   1   9       23.71       50.26     28.04 o 
   9   1   9        5.10       -0.46     19.00 o 
  10   1   9       16.73        8.43     22.53 o 
 -15   2   9      395.84      471.53     82.91 o 
 -14   2   9        2.26       17.32     23.14 o 
 -13   2   9        0.77        1.23     17.78 o 
 -12   2   9      685.66      685.46     72.33 o 
 -11   2   9       61.84       63.90     26.05 o 
 -10   2   9      237.72      274.46     50.26 o 
  -9   2   9      366.59      355.68     43.98 o 
  -8   2   9       24.54       26.20     17.78 o 
  -7   2   9      675.68      693.60     31.42 o 
  -6   2   9      205.08      178.85     19.07 o 
  -5   2   9      543.49      439.70     95.16 o 
  -4   2   9      628.59      731.13     45.05 o 
  -3   2   9       69.49       63.20     12.78 o 
  -2   2   9      718.61      755.51     45.28 o 
  -1   2   9      957.25      892.79     37.26 o 
   0   2   9     1913.22     2037.10     75.17 o 
   1   2   9     1991.65     2116.96     44.88 o 
   2   2   9      287.82      277.05     18.23 o 
   3   2   9      126.19      200.09     24.21 o 
   4   2   9       51.88       68.86     15.75 o 
   5   2   9      948.81      938.31     76.78 o 
   6   2   9        9.50        2.45     16.09 o 
   7   2   9      655.23      592.29     66.66 o 
   8   2   9        4.78       29.88     22.07 o 
   9   2   9       17.55       37.39     26.82 o 
  10   2   9       29.33       55.32     27.74 o 
 -16   3   9      157.45      135.01     48.73 o 
 -15   3   9        0.65      -13.18     22.68 o 
 -14   3   9      336.70      342.50     68.35 o 
 -13   3   9       93.22      145.74     44.29 o 
 -12   3   9       58.09       55.78     29.27 o 
 -11   3   9       17.39       27.74     22.99 o 
 -10   3   9       61.01       69.88     26.51 o 
  -9   3   9      781.37      739.40     62.37 o 
  -8   3   9     2006.81     1851.34     92.71 o 
  -7   3   9     1120.65     1081.74     37.87 o 
  -6   3   9      322.93      346.51     22.41 o 
  -5   3   9      629.64      686.92     38.69 o 
  -4   3   9       34.22       36.82     10.16 o 
  -3   3   9       18.86       34.38     10.42 o 
  -2   3   9        6.62       19.96      8.71 o 
  -1   3   9       41.96       39.72     11.82 o 
   0   3   9      116.44       94.59     16.91 o 
   1   3   9      283.29      367.97     29.36 o 
   2   3   9        0.04        3.05      5.54 o 
   3   3   9       10.63       16.55     15.02 o 
   4   3   9       25.25       23.45     20.99 o 
   5   3   9      703.66      700.79     67.73 o 
   6   3   9      210.45      226.50     48.43 o 
   7   3   9       32.93       17.93     22.83 o 
   8   3   9       17.44       34.02     24.83 o 
   9   3   9       17.25       48.58     29.12 o 
  10   3   9        0.50        0.15     23.45 o 
 -16   4   9        1.39       20.08     29.73 o 
 -15   4   9        3.81        6.44     23.60 o 
 -14   4   9        5.48       13.33     26.36 o 
 -13   4   9       93.04       85.20     36.17 o 
 -12   4   9       14.31        6.13     17.93 o 
 -11   4   9      608.80      590.60     62.68 o 
 -10   4   9      640.30      681.94     63.60 o 
  -9   4   9        2.10       -3.98      9.65 o 
  -8   4   9      739.77      768.06     59.61 o 
  -7   4   9      488.93      464.79     43.98 o 
  -6   4   9      176.31      200.67     18.44 o 
  -5   4   9       14.83       18.77      6.82 o 
  -4   4   9      988.49     1064.81     32.19 o 
  -3   4   9      301.25      341.64     18.15 o 
  -2   4   9       19.57       47.71     12.11 o 
  -1   4   9      363.35      375.72     27.22 o 
   0   4   9      968.54      934.88     43.00 o 
   1   4   9     1455.89     1473.83     63.21 o 
   2   4   9       40.58       34.72     12.66 o 
   3   4   9        0.57       14.71     15.32 o 
   4   4   9        8.60       35.25     20.38 o 
   5   4   9      290.46      298.37     54.10 o 
   6   4   9       85.49       88.88     32.33 o 
   7   4   9        4.02       15.78     18.08 o 
   8   4   9        0.03        6.13     18.08 o 
   9   4   9       77.62       59.92     31.11 o 
  10   4   9        0.04        4.44     22.07 o 
 -15   5   9        5.84       11.49     28.50 o 
 -14   5   9        4.89       16.24     26.36 o 
 -13   5   9        2.72        0.31     20.38 o 
 -12   5   9       24.65       31.26     25.44 o 
 -11   5   9       19.42       24.52     21.45 o 
 -10   5   9      274.58      295.00     50.42 o 
  -9   5   9      288.52      297.14     46.43 o 
  -8   5   9      141.83      138.53     31.26 o 
  -7   5   9      226.54      218.22     34.94 o 
  -6   5   9      568.13      564.27     24.69 o 
  -5   5   9      133.84      149.34     19.43 o 
  -4   5   9       44.00       53.55      9.78 o 
  -3   5   9      278.79      287.10     16.63 o 
  -2   5   9      671.47      769.99     26.56 o 
  -1   5   9       14.66       13.19      9.09 o 
   0   5   9      592.67      545.95     35.26 o 
   1   5   9      400.58      379.40     30.58 o 
   2   5   9      109.31      111.72     21.53 o 
   3   5   9      135.72      120.76     36.17 o 
   4   5   9      348.71      287.64     53.18 o 
   5   5   9      537.88      649.76     68.50 o 
   6   5   9        0.67        4.44     15.94 o 
   7   5   9        1.48        3.83     18.08 o 
   8   5   9       45.90       37.09     26.82 o 
   9   5   9        0.13       -3.22     19.16 o 
 -15   6   9        0.01      -10.11     28.04 o 
 -14   6   9      194.59      214.39     55.93 o 
 -13   6   9       40.48       39.38     27.89 o 
 -12   6   9      142.03      151.25     43.52 o 
 -11   6   9      155.52      169.03     42.76 o 
 -10   6   9      133.12      147.42     37.85 o 
  -9   6   9      163.54      146.04     34.48 o 
  -8   6   9       51.74       55.32     21.76 o 
  -7   6   9        0.36       -5.48      7.31 o 
  -6   6   9       77.64       82.02     12.19 o 
  -5   6   9       83.76      114.50     13.81 o 
  -4   6   9     1090.53     1169.25     33.68 o 
  -3   6   9       10.05       15.73      9.30 o 
  -2   6   9       84.17      127.86     21.24 o 
  -1   6   9        0.01       -0.56      8.40 o 
   0   6   9       40.86       47.45     14.57 o 
   1   6   9      582.84      505.60     36.71 o 
   2   6   9      451.33      427.94     35.15 o 
   3   6   9       20.19       19.00     19.77 o 
   4   6   9       37.58       26.66     22.07 o 
   5   6   9        2.00        3.83     15.63 o 
   6   6   9       23.74       28.20     23.60 o 
   7   6   9       47.91       12.41     21.15 o 
   8   6   9        4.71      -22.99     17.78 o 
   9   6   9        1.38       20.38     26.97 o 
 -15   7   9        9.11       14.71     26.05 o 
 -14   7   9        0.30       10.42     25.44 o 
 -13   7   9        7.44       19.00     23.75 o 
 -12   7   9       25.60       33.25     24.52 o 
 -11   7   9        8.94       30.80     22.99 o 
 -10   7   9      554.79      589.99     59.61 o 
  -9   7   9      132.43      152.00     26.27 o 
  -8   7   9       29.92       21.22     11.92 o 
  -7   7   9      364.02      370.20     60.07 o 
  -6   7   9       47.63       41.53      9.95 o 
  -5   7   9        3.18       12.36      7.03 o 
  -3   7   9      112.58      100.68     28.35 o 
  -2   7   9      600.30      607.88     38.58 o 
  -1   7   9      431.96      375.20     31.64 o 
   0   7   9      119.30      107.93     21.93 o 
   1   7   9        0.24        0.48     14.94 o 
   2   7   9      969.83      925.42     52.42 o 
   3   7   9      140.23      121.37     38.46 o 
   4   7   9       62.12       84.59     34.02 o 
   5   7   9        4.11        8.12     18.70 o 
   6   7   9        4.85       -0.46     18.85 o 
   7   7   9        0.18      -22.99     15.32 o 
   8   7   9       12.95       22.83     28.35 o 
 -15   8   9        8.48       33.41     34.02 o 
 -14   8   9       50.90       65.74     38.00 o 
 -13   8   9       53.52       57.47     31.57 o 
 -12   8   9      175.29      211.63     51.34 o 
 -11   8   9       16.29        6.70     13.90 o 
 -10   8   9      187.01      189.09     30.72 o 
  -9   8   9       11.07        8.38     11.21 o 
  -8   8   9      489.70      459.98     65.67 o 
  -7   8   9        5.53        3.92      7.94 o 
  -6   8   9      332.33      316.60     51.03 o 
  -5   8   9       13.59        2.97      7.96 o 
  -4   8   9      151.71      186.79     31.57 o 
  -3   8   9        0.40        8.06      9.04 o 
  -2   8   9       14.68       13.75     13.72 o 
  -1   8   9      270.38      278.02     32.89 o 
   0   8   9       81.43       76.74     19.51 o 
   1   8   9       66.25       68.09     19.10 o 
   2   8   9        1.23       -5.26      9.63 o 
   3   8   9      128.71      169.79     45.97 o 
   4   8   9        0.04       -4.75     15.63 o 
   5   8   9       22.81       49.04     28.66 o 
   6   8   9       59.89      106.05     40.46 o 
   7   8   9       46.50       45.97     34.02 o 
   8   8   9        0.35      -16.24     18.54 o 
 -15   9   9       41.58       50.28     24.23 o 
 -14   9   9       28.08       26.62     19.74 o 
 -13   9   9        0.00       -3.57     14.84 o 
 -12   9   9        0.24       -2.02     13.00 o 
 -11   9   9        0.14        9.41     13.42 o 
 -10   9   9      205.34      197.25     31.96 o 
  -9   9   9      207.01      233.12     31.49 o 
  -8   9   9      102.56       75.86     29.12 o 
  -7   9   9        5.23        8.43     16.55 o 
  -6   9   9      131.64      120.76     34.17 o 
  -5   9   9      961.05      915.99     47.54 o 
  -4   9   9      653.05      684.38     77.62 o 
  -3   9   9      523.90      514.53     37.87 o 
  -2   9   9       10.13        2.98      9.42 o 
  -1   9   9       37.55       23.30     14.42 o 
   0   9   9      165.21      166.43     28.82 o 
   1   9   9       73.00       68.81     21.50 o 
   2   9   9       53.83       75.53     21.72 o 
   3   9   9      729.04      706.46     75.70 o 
   4   9   9       20.17        2.15     22.99 o 
   5   9   9       34.22       47.35     28.35 o 
   6   9   9        3.59       17.47     26.20 o 
   7   9   9       19.68       22.22     31.11 o 
 -14  10   9        1.41        9.35     17.87 o 
 -13  10   9      157.58      175.95     34.51 o 
 -12  10   9       14.52       36.45     17.86 o 
 -11  10   9       70.09       69.11     20.96 o 
 -10  10   9      191.39      127.50     37.85 o 
  -9  10   9       23.10       19.92     19.31 o 
  -8  10   9      638.28      515.36     60.38 o 
  -7  10   9      490.75      454.52     55.63 o 
  -6  10   9       10.74       -9.81     10.11 o 
  -5  10   9       57.65       42.85     14.96 o 
  -4  10   9      373.49      318.69     35.43 o 
  -3  10   9      182.48      155.92     27.43 o 
  -2  10   9      431.74      448.20     40.53 o 
  -1  10   9      419.53      396.39     41.79 o 
   0  10   9       45.41       44.47     18.89 o 
   1  10   9      197.24      217.15     35.30 o 
   2  10   9       16.13       19.16     15.98 o 
   3  10   9       10.58       31.42     26.82 o 
   4  10   9       22.27        8.43     22.83 o 
   5  10   9        0.16        9.65     22.83 o 
   6  10   9        7.03       39.38     33.87 o 
 -14  11   9        4.77        8.77     17.64 o 
 -13  11   9      102.53      121.78     29.80 o 
 -12  11   9        2.40       13.03     20.08 o 
 -11  11   9       36.51       12.87     17.47 o 
 -10  11   9       11.71       21.91     20.53 o 
  -9  11   9        1.69        7.20     15.32 o 
  -8  11   9       63.57       57.62     28.04 o 
  -7  11   9        5.68       16.40     18.08 o 
  -6  11   9       51.34       32.03     21.61 o 
  -5  11   9       25.38       13.80     11.52 o 
  -4  11   9        2.84       15.87     12.29 o 
  -3  11   9      161.82      150.83     27.51 o 
  -2  11   9       17.60        5.59     11.33 o 
  -1  11   9        0.10        2.42     12.32 o 
   0  11   9      183.24      173.32     31.74 o 
   1  11   9       51.61       36.47     20.10 o 
   2  11   9       45.14       55.80     23.24 o 
   3  11   9       88.71       72.33     36.47 o 
   4  11   9       18.54       30.34     28.20 o 
   5  11   9       77.21       32.33     32.03 o 
 -13  12   9        3.05       -6.44     17.62 o 
 -12  12   9       19.95        0.00     19.77 o 
 -11  12   9        0.47       -6.59     15.17 o 
 -10  12   9       89.20       70.34     31.42 o 
  -9  12   9       70.82       88.88     33.10 o 
  -8  12   9       38.22       36.47     22.68 o 
  -7  12   9      629.13      493.60     71.72 o 
  -6  12   9       24.80       13.79     17.01 o 
  -5  12   9       34.79       34.17     23.45 o 
  -4  12   9       51.69       28.58     14.62 o 
  -3  12   9      165.91      191.98     32.57 o 
  -2  12   9      136.23      140.23     29.10 o 
  -1  12   9       45.75       58.14     20.95 o 
   0  12   9       14.44       35.54     18.70 o 
   1  12   9       58.69       64.40     24.30 o 
   2  12   9       23.36       36.93     29.73 o 
   3  12   9       13.14       -0.61     25.59 o 
   4  12   9        8.48       -1.84     24.67 o 
 -13  13   9        8.06       29.12     28.04 o 
 -12  13   9       16.68       41.22     28.04 o 
 -11  13   9       50.09       47.97     30.34 o 
 -10  13   9       13.20       -1.84     19.46 o 
  -9  13   9       18.87       29.12     23.14 o 
  -8  13   9       26.47       30.80     24.98 o 
  -7  13   9        8.79        0.92     16.09 o 
  -6  13   9        3.61        9.96     18.70 o 
  -5  13   9       61.06       55.47     28.50 o 
  -4  13   9      240.57      191.05     32.39 o 
  -3  13   9      205.26      204.99     34.93 o 
  -2  13   9        8.18       12.71     14.14 o 
  -1  13   9        4.36       16.53     17.70 o 
   0  13   9        8.56        8.78     16.03 o 
   1  13   9       72.40       89.95     28.27 o 
   2  13   9       29.63       40.61     37.09 o 
   3  13   9       30.76       38.16     35.55 o 
 -12  14   9       18.45       42.76     31.42 o 
 -11  14   9       21.21       34.02     27.28 o 
 -10  14   9        0.36        9.96     22.22 o 
  -9  14   9        9.63        1.53     17.16 o 
  -8  14   9        0.71       -8.43     16.55 o 
  -7  14   9      137.21      167.19     47.66 o 
  -6  14   9       13.93       27.12     22.99 o 
  -5  14   9       16.91       21.15     21.45 o 
  -4  14   9      118.76      145.90     30.18 o 
  -3  14   9        3.18        6.39     14.32 o 
  -2  14   9       48.23       83.30     25.22 o 
  -1  14   9      120.25      123.07     30.66 o 
   0  14   9       41.26       56.80     24.61 o 
   1  14   9        7.84       25.05     21.24 o 
   2  14   9        2.60      -22.37     21.61 o 
 -10  15   9        0.03       20.53     28.20 o 
  -9  15   9        4.33       -0.92     18.54 o 
  -8  15   9       57.95       45.51     30.04 o 
  -7  15   9       21.98       63.14     32.95 o 
  -6  15   9        0.01       17.47     23.75 o 
  -5  15   9        0.33       16.70     23.60 o 
  -4  15   9        4.23       26.20     28.66 o 
  -3  15   9       14.12       11.41     15.58 o 
  -2  15   9       77.18      103.86     29.28 o 
  -1  15   9        5.56       37.29     21.09 o 
   0  15   9        6.86       24.50     21.07 o 
  -9  16   9        7.39        9.04     23.60 o 
  -8  16   9       35.40       46.13     31.87 o 
  -7  16   9       14.34       31.26     28.20 o 
  -6  16   9       11.84       -8.89     22.07 o 
  -5  16   9        7.49       -2.30     22.22 o 
  -4  16   9        6.25      -13.49     23.45 o 
  -3  16   9        7.51       11.77     16.54 o 
  -2  16   9       19.52       14.03     16.64 o 
  -2 -16  10        4.34       11.19     36.17 o 
  -1 -16  10       17.77       15.78     41.84 o 
   0 -16  10        6.38        1.07     32.18 o 
   1 -16  10        0.39       13.79     36.47 o 
   2 -16  10       25.92       13.79     37.39 o 
  -4 -15  10        5.95       -3.68     21.45 o 
  -3 -15  10       56.58       51.64     40.15 o 
  -2 -15  10        6.51        3.68     30.96 o 
  -1 -15  10       19.82       -3.37     27.74 o 
   0 -15  10       37.73       53.94     36.32 o 
   1 -15  10       14.17       35.71     30.50 o 
   2 -15  10       23.35       47.05     32.03 o 
   3 -15  10        0.78       -2.45     23.60 o 
   4 -15  10      175.41      178.43     37.29 o 
   5 -15  10        5.13      -10.48     16.55 o 
  -6 -14  10        9.12      -14.71     17.62 o 
  -5 -14  10        0.28      -16.70     17.01 o 
  -4 -14  10      155.26      174.09     50.26 o 
  -3 -14  10        9.39       22.07     28.66 o 
  -2 -14  10        1.71        2.30     24.37 o 
  -1 -14  10        3.37       -1.38     22.53 o 
   0 -14  10        7.84        0.92     18.39 o 
   1 -14  10        0.30        0.92     20.53 o 
   2 -14  10        0.39       24.06     24.37 o 
   3 -14  10       16.01       22.11     18.33 o 
   4 -14  10      166.60      238.16     40.55 o 
   5 -14  10      102.36       90.54     27.75 o 
   6 -14  10       10.87       13.16     20.60 o 
  -8 -13  10       11.39       -7.36     19.16 o 
  -7 -13  10        7.55      -17.01     16.09 o 
  -6 -13  10       26.87       19.00     22.22 o 
  -5 -13  10        3.93        6.28     19.31 o 
  -4 -13  10        2.25       10.42     21.61 o 
  -3 -13  10        2.06        4.90     17.62 o 
  -2 -13  10        7.43        3.98     22.99 o 
  -1 -13  10        0.96       15.17     17.93 o 
   0 -13  10      145.87      172.55     47.66 o 
   1 -13  10      204.88      226.65     53.02 o 
   2 -13  10        9.45        6.90     16.86 o 
   3 -13  10        6.09       -1.66     14.28 o 
   4 -13  10      128.82      180.28     33.63 o 
   5 -13  10        2.67        4.11     15.33 o 
   6 -13  10       10.67       10.21     16.85 o 
   7 -13  10        0.25       16.55     29.73 o 
  -9 -12  10       55.65       51.42     22.36 o 
  -8 -12  10       28.08       48.12     27.74 o 
  -7 -12  10        4.04       31.72     22.37 o 
  -6 -12  10       78.26       81.83     34.48 o 
  -5 -12  10        1.90        9.04     16.24 o 
  -4 -12  10        3.96       37.09     23.45 o 
  -3 -12  10      200.10      206.57     50.11 o 
  -2 -12  10       33.70       59.92     27.12 o 
  -1 -12  10      135.66      122.75     39.54 o 
   0 -12  10      287.97      281.66     56.85 o 
   1 -12  10      107.34      149.87     42.14 o 
   2 -12  10        1.70       16.72     15.02 o 
   3 -12  10        2.63        4.09     13.11 o 
   4 -12  10        0.00        9.64     14.94 o 
   5 -12  10       66.31       76.12     25.43 o 
   6 -12  10       43.22       30.20     20.13 o 
   7 -12  10        0.51       11.80     26.66 o 
   8 -12  10        3.41        3.52     29.88 o 
 -10 -11  10       31.77       33.21     20.11 o 
  -9 -11  10       18.77       17.22     18.09 o 
  -8 -11  10       40.31       19.46     24.67 o 
  -7 -11  10       50.23       56.24     31.26 o 
  -6 -11  10       96.66       80.45     33.71 o 
  -5 -11  10        1.69        6.74     17.62 o 
  -4 -11  10      124.93      165.35     45.21 o 
  -3 -11  10       22.07       15.32     19.00 o 
  -2 -11  10      269.64      336.22     60.07 o 
  -1 -11  10      186.40      181.90     45.67 o 
   0 -11  10      173.73      148.49     40.61 o 
   1 -11  10      327.91      359.82     61.30 o 
   2 -11  10       80.81       69.13     21.93 o 
   3 -11  10      846.66      767.16     54.48 o 
   4 -11  10        7.75        7.91     13.32 o 
   5 -11  10      555.24      520.98     49.88 o 
   6 -11  10       16.76       19.27     17.28 o 
   7 -11  10      355.18      420.76     50.49 o 
   8 -11  10        9.03       25.13     29.27 o 
   9 -11  10       10.84        1.84     26.66 o 
 -11 -10  10        0.27       29.42     28.50 o 
 -10 -10  10        7.57        6.54     16.38 o 
  -9 -10  10       54.09       74.07     24.08 o 
  -8 -10  10        1.22       11.34     17.01 o 
  -7 -10  10        0.82       26.82     19.00 o 
  -6 -10  10       13.02        4.90     17.32 o 
  -5 -10  10       68.95       80.30     32.33 o 
  -4 -10  10      106.67       52.41     27.12 o 
  -3 -10  10      129.86      118.46     38.46 o 
  -2 -10  10      581.95      534.98     61.60 o 
  -1 -10  10        1.33        6.74     16.24 o 
   0 -10  10       23.35       49.19     24.83 o 
   1 -10  10      123.46      164.12     41.99 o 
   2 -10  10      372.07      389.66     61.22 o 
   3 -10  10       45.32       64.49     34.63 o 
   4 -10  10        2.95       11.35     15.18 o 
   5 -10  10       19.66       27.29     21.45 o 
   6 -10  10      271.58      240.90     39.49 o 
   7 -10  10        1.05      -10.04     15.00 o 
   8 -10  10       15.88        6.13     24.52 o 
   9 -10  10       58.71       53.02     34.79 o 
 -11  -9  10       31.20       28.50     27.43 o 
 -10  -9  10      353.00      303.53     43.22 o 
  -9  -9  10        0.94       -7.18     12.78 o 
  -8  -9  10      805.95      780.17     77.39 o 
  -7  -9  10       67.17       76.32     30.80 o 
  -6  -9  10      128.02      146.35     39.69 o 
  -5  -9  10       39.16       37.54     22.83 o 
  -4  -9  10      128.94      138.07     38.46 o 
  -3  -9  10      295.48      323.50     54.71 o 
  -2  -9  10      988.10      861.54     74.02 o 
  -1  -9  10      192.87      195.85     43.83 o 
   0  -9  10      381.27      378.51     56.39 o 
   1  -9  10       79.94       56.11     17.85 o 
   2  -9  10      544.23      561.02     43.50 o 
   3  -9  10      631.05      654.41     89.34 o 
   4  -9  10      251.38      236.75     35.57 o 
   5  -9  10       34.55       39.00     19.21 o 
   6  -9  10      169.50      149.42     31.29 o 
   7  -9  10        1.87       -4.73     17.21 o 
   8  -9  10       19.75       24.67     24.06 o 
   9  -9  10       69.44       90.87     38.31 o 
  10  -9  10        3.49       11.49     24.98 o 
 -12  -8  10        0.00       -2.30     22.22 o 
 -11  -8  10        0.07       -1.69     19.77 o 
 -10  -8  10      425.10      389.05     46.64 o 
  -9  -8  10       11.33        9.35     13.51 o 
  -8  -8  10        5.97        7.66     17.47 o 
  -7  -8  10       33.00        8.58     17.01 o 
  -6  -8  10        8.86       20.23     16.40 o 
  -5  -8  10      102.44      133.78     36.32 o 
  -4  -8  10      527.09      499.58     55.78 o 
  -3  -8  10       18.38       32.79     21.30 o 
  -2  -8  10       48.29       56.24     25.90 o 
  -1  -8  10      800.81      841.16     70.49 o 
   0  -8  10      309.03      321.20     51.64 o 
   1  -8  10       98.76      114.21     26.13 o 
   2  -8  10      825.04      790.75     50.17 o 
   3  -8  10        4.42       10.86     12.32 o 
   4  -8  10        0.51        9.44     12.89 o 
   5  -8  10      351.87      292.21     58.54 o 
   6  -8  10      313.58      333.18     43.10 o 
   7  -8  10       41.96       58.70     24.55 o 
   8  -8  10       31.59       37.59     16.04 o 
   9  -8  10       41.92       69.11     36.17 o 
  10  -8  10        4.92       48.73     33.10 o 
 -13  -7  10       19.95       25.13     27.74 o 
 -12  -7  10        5.88        7.66     20.53 o 
 -11  -7  10      120.25      124.13     43.06 o 
 -10  -7  10       15.75        5.49     12.39 o 
  -9  -7  10      159.42      187.31     41.53 o 
  -8  -7  10      535.42      489.92     55.63 o 
  -7  -7  10      942.81      919.47     74.48 o 
  -6  -7  10     1321.20     1350.85     88.73 o 
  -5  -7  10       13.03       23.29     17.78 o 
  -4  -7  10       10.89       17.93     14.86 o 
  -3  -7  10       18.89       10.88     12.87 o 
  -2  -7  10        9.57       26.82     16.86 o 
  -1  -7  10     2252.08     2101.59    106.66 o 
   0  -7  10      109.03       95.47     30.65 o 
   1  -7  10      346.30      391.13     39.44 o 
   2  -7  10      109.69       89.99     21.09 o 
   3  -7  10       44.72       27.44     15.10 o 
   4  -7  10     1453.91     1242.35     78.27 o 
   5  -7  10      144.80      154.19     42.07 o 
   6  -7  10        8.23       12.30     13.90 o 
   7  -7  10      135.63      155.66     31.07 o 
   8  -7  10        7.78       19.86     16.94 o 
   9  -7  10       24.08       16.86     23.14 o 
  10  -7  10        0.16       11.49     22.22 o 
 -13  -6  10       17.52       20.23     28.81 o 
 -12  -6  10       18.73       10.27     24.67 o 
 -11  -6  10       58.27       56.39     29.88 o 
 -10  -6  10        9.58       -1.78      9.48 o 
  -9  -6  10        0.65       -5.36      8.56 o 
  -8  -6  10     2261.80     2145.57    109.72 o 
  -7  -6  10     1444.41     1467.31     89.49 o 
  -6  -6  10      886.12      898.01     68.81 o 
  -5  -6  10       80.97       60.23     22.07 o 
  -4  -6  10      454.40      447.47     48.43 o 
  -3  -6  10      301.73      353.53     43.52 o 
  -2  -6  10     1833.28     1803.53     94.70 o 
  -1  -6  10      285.62      303.12     46.13 o 
   0  -6  10        0.04        1.99     12.26 o 
   1  -6  10     1031.94     1031.40     52.70 o 
   2  -6  10      291.64      276.64     27.06 o 
   3  -6  10      157.61      151.85     26.44 o 
   4  -6  10      321.24      259.08     34.22 o 
   5  -6  10      736.65      673.58     47.08 o 
   6  -6  10       14.12       18.70     14.44 o 
   7  -6  10       12.66       18.00     14.93 o 
   8  -6  10       56.96       81.37     22.95 o 
   9  -6  10        0.13        1.07     20.99 o 
  10  -6  10       88.31       93.17     38.00 o 
 -14  -5  10        0.01        1.99     22.99 o 
 -13  -5  10       88.36       88.58     39.69 o 
 -12  -5  10        7.02        1.99     20.38 o 
 -11  -5  10       15.84       18.85     22.22 o 
 -10  -5  10      175.40      159.99     42.30 o 
  -9  -5  10       45.29       37.02     20.30 o 
  -8  -5  10      155.93      156.01     26.07 o 
  -7  -5  10        3.54        9.19     12.41 o 
  -6  -5  10       93.36      111.72     29.58 o 
  -5  -5  10      226.86      251.17     40.92 o 
  -4  -5  10      322.69      344.03     41.38 o 
  -3  -5  10      525.80      555.51     51.95 o 
  -2  -5  10      309.26      380.81     45.67 o 
  -1  -5  10       56.83       34.17     20.23 o 
   0  -5  10       98.61      110.34     23.45 o 
   1  -5  10      121.39      124.40     22.64 o 
   2  -5  10       92.79       94.42     20.36 o 
   3  -5  10      132.05      163.57     26.63 o 
   4  -5  10      183.08      193.73     29.56 o 
   5  -5  10      579.83      588.60     43.72 o 
   6  -5  10        9.30       16.04     13.42 o 
   7  -5  10      521.21      542.93     43.98 o 
   8  -5  10        0.91       20.36     14.83 o 
   9  -5  10        0.65       15.85     15.98 o 
  10  -5  10        0.01       -1.69     21.91 o 
 -14  -4  10       22.33       54.71     34.48 o 
 -13  -4  10       23.97       39.84     31.72 o 
 -12  -4  10       16.18       15.32     20.99 o 
 -11  -4  10      107.58      104.36     36.47 o 
 -10  -4  10      411.81      411.46     65.90 o 
  -9  -4  10      227.52      238.33     31.29 o 
  -8  -4  10      708.20      637.17     41.91 o 
  -7  -4  10      672.04      776.03     59.31 o 
  -6  -4  10        3.69       16.40     15.32 o 
  -5  -4  10       59.10       62.68     21.15 o 
  -4  -4  10       67.41       68.50     23.14 o 
  -3  -4  10       10.55       30.19     17.01 o 
  -2  -4  10      319.51      314.92     39.38 o 
  -1  -4  10      470.81      559.19     51.18 o 
   0  -4  10       64.58       77.29     18.08 o 
   1  -4  10      108.65      127.89     21.75 o 
   2  -4  10      115.84      145.40     39.69 o 
   3  -4  10      235.42      247.67     30.84 o 
   4  -4  10      495.86      493.50     38.07 o 
   5  -4  10       71.39       89.57     20.95 o 
   6  -4  10      532.42      446.18     41.53 o 
   7  -4  10        5.18       14.91     13.26 o 
   8  -4  10      584.47      610.03     48.05 o 
   9  -4  10        0.15       -4.06     13.47 o 
  10  -4  10       41.82       64.06     30.96 o 
 -14  -3  10      123.66      145.89     48.58 o 
 -13  -3  10      220.25      184.81     49.96 o 
 -12  -3  10      100.77       81.83     34.63 o 
 -11  -3  10      133.39      124.13     38.62 o 
 -10  -3  10       12.99       18.70     18.54 o 
  -9  -3  10      148.44      149.03     26.43 o 
  -8  -3  10      118.59       89.91     19.29 o 
  -7  -3  10       81.65       93.48     25.90 o 
  -6  -3  10      284.41      306.03     36.78 o 
  -5  -3  10       79.63       81.22     24.06 o 
  -4  -3  10      781.19      785.84     57.62 o 
  -3  -3  10       23.30        6.74     13.79 o 
  -2  -3  10      338.60      404.87     43.06 o 
  -1  -3  10      179.46      220.67     37.24 o 
   0  -3  10      546.25      596.18     36.14 o 
   1  -3  10       48.51       60.03     15.10 o 
   2  -3  10       83.54      110.74     20.40 o 
   3  -3  10      950.03      872.94     46.84 o 
   4  -3  10        0.00        5.84     11.05 o 
   5  -3  10      353.59      368.96     38.29 o 
   6  -3  10      473.11      466.66     39.38 o 
   7  -3  10      487.92      505.58     42.46 o 
   8  -3  10      188.36      171.02     31.37 o 
   9  -3  10      304.92      355.76     44.55 o 
  10  -3  10        2.31       10.73     21.76 o 
 -15  -2  10      113.07       56.70     35.55 o 
 -14  -2  10       35.19       55.17     31.42 o 
 -13  -2  10       39.66       37.85     26.05 o 
 -12  -2  10       29.41       23.14     21.76 o 
 -11  -2  10       28.56       33.56     23.75 o 
 -10  -2  10      252.90      230.33     49.50 o 
  -9  -2  10       31.61       41.22     24.98 o 
  -8  -2  10      691.58      685.10     39.48 o 
  -7  -2  10      427.72      455.37     31.92 o 
  -6  -2  10      192.74      221.44     33.41 o 
  -5  -2  10      966.49     1072.86     63.29 o 
  -4  -2  10      284.08      262.81     35.86 o 
  -3  -2  10      288.80      264.96     37.39 o 
  -2  -2  10     1489.14     1581.02     79.23 o 
  -1  -2  10       18.91       10.88     12.41 o 
   0  -2  10      235.00      230.90     15.62 o 
   1  -2  10      257.23      290.03     27.61 o 
   2  -2  10       54.70       87.93     18.40 o 
   3  -2  10      112.38      130.18     23.74 o 
   4  -2  10        0.41        6.44     10.44 o 
   5  -2  10       20.52       34.74     15.16 o 
   6  -2  10      948.34      989.36     55.21 o 
   7  -2  10       18.54        8.07     12.40 o 
   8  -2  10       39.72       34.55     17.50 o 
   9  -2  10        2.12        7.45     14.04 o 
  10  -2  10      198.64      247.03     54.40 o 
 -15  -1  10       21.12       -6.28     21.61 o 
 -14  -1  10       99.19       54.86     32.64 o 
 -13  -1  10       57.56       63.75     32.64 o 
 -12  -1  10      161.06      190.48     47.97 o 
 -11  -1  10      809.30      720.25     72.48 o 
 -10  -1  10      109.34       79.69     29.88 o 
  -9  -1  10       14.94       21.15     19.00 o 
  -8  -1  10      389.19      380.51     43.21 o 
  -7  -1  10      205.31      208.97     24.27 o 
  -6  -1  10       14.61       10.11     11.95 o 
  -5  -1  10      464.33      472.61     41.53 o 
  -4  -1  10      449.12      549.99     44.59 o 
  -3  -1  10     2026.60     2074.93     86.89 o 
  -2  -1  10      694.25      706.15     52.41 o 
  -1  -1  10      402.79      395.06     41.84 o 
   0  -1  10      848.99      831.67     27.62 o 
   1  -1  10      893.04      854.08     26.95 o 
   2  -1  10     1403.22     1455.07     55.81 o 
   3  -1  10      185.66      181.88     26.19 o 
   4  -1  10      339.00      319.56     45.90 o 
   5  -1  10      329.49      347.60     36.48 o 
   6  -1  10        1.89       10.03     11.97 o 
   7  -1  10      211.58      250.92     44.29 o 
   8  -1  10      248.68      280.77     38.37 o 
   9  -1  10        2.71        8.73     21.15 o 
  10  -1  10       45.82       64.52     32.95 o 
 -15   0  10       78.16       80.30     38.00 o 
 -14   0  10        5.83       16.09     25.13 o 
 -13   0  10        2.67        6.59     17.32 o 
 -12   0  10      108.11      124.28     38.16 o 
 -11   0  10     1345.88     1140.60     88.73 o 
 -10   0  10       10.98       15.94     16.09 o 
  -9   0  10       20.91       33.71     20.08 o 
  -8   0  10      379.78      389.40     27.37 o 
  -7   0  10       72.41       65.07     13.94 o 
  -6   0  10     1856.52     1925.97    140.83 o 
  -5   0  10     1536.20     1606.92     71.26 o 
  -3   0  10       78.94       99.92     24.37 o 
  -2   0  10        0.07        6.28     12.41 o 
  -1   0  10      285.45      288.22     21.32 o 
   0   0  10      406.81      439.49     45.28 o 
   1   0  10     1308.83     1335.85     35.66 o 
   2   0  10      416.48      415.94     29.97 o 
   3   0  10      221.20      213.29     30.50 o 
   4   0  10       26.85       36.50     13.81 o 
   5   0  10       12.50       47.39     16.91 o 
   6   0  10       39.55       80.23     20.14 o 
   7   0  10       22.72       54.51     18.20 o 
   8   0  10       43.08       37.39     25.29 o 
   9   0  10       43.88       10.11     23.29 o 
  10   0  10       42.26       39.38     29.27 o 
 -15   1  10      239.43      311.24     68.19 o 
 -14   1  10       65.20       50.72     30.96 o 
 -13   1  10      179.11      129.64     41.22 o 
 -12   1  10      230.69      245.04     52.56 o 
 -11   1  10      692.46      668.60     68.19 o 
 -10   1  10      223.96      232.47     46.13 o 
  -9   1  10     1547.19     1358.51     86.89 o 
  -8   1  10      315.90      285.03     46.13 o 
  -7   1  10      753.37      794.56     37.29 o 
  -6   1  10      724.11      699.18     35.17 o 
  -5   1  10     1437.65     1498.12     66.97 o 
  -4   1  10      172.87      128.73     24.98 o 
  -3   1  10      692.17      778.17     52.41 o 
  -2   1  10     2527.96     2613.53     64.69 o 
  -1   1  10       49.97       49.98     12.08 o 
   0   1  10       65.21       70.35     13.71 o 
   1   1  10       56.85       48.92     10.34 o 
   2   1  10        9.60       11.73      6.54 o 
   3   1  10      592.64      253.95    320.28 o 
   4   1  10       95.12      109.70     21.29 o 
   5   1  10      168.54      187.07     27.53 o 
   6   1  10      158.64      161.21     41.53 o 
   7   1  10       16.31       44.59     25.29 o 
   8   1  10        0.01        5.36     19.00 o 
   9   1  10        0.17        8.43     21.45 o 
  10   1  10       59.48       56.70     33.41 o 
 -15   2  10      169.72      226.65     59.46 o 
 -14   2  10       44.44       51.49     33.87 o 
 -13   2  10       38.60       81.83     34.02 o 
 -12   2  10        4.44       14.86     19.31 o 
 -11   2  10     2585.55     2437.50    127.50 o 
 -10   2  10      339.51      305.42     52.56 o 
  -9   2  10      527.22      524.71     54.25 o 
  -8   2  10      128.62      152.63     35.55 o 
  -7   2  10      117.40      109.27     17.20 o 
  -6   2  10      650.80      768.90     35.11 o 
  -5   2  10        0.05        2.20      6.32 o 
  -4   2  10      124.40      179.76     28.81 o 
  -3   2  10     2505.37     2614.06     66.66 o 
  -2   2  10        0.29        2.99      7.05 o 
  -1   2  10      169.01      153.04     22.22 o 
   0   2  10      889.44      863.50     38.87 o 
   1   2  10      324.99      312.81     19.62 o 
   2   2  10      145.61      187.69     17.56 o 
   3   2  10      353.03      448.39     52.26 o 
   4   2  10       63.08       76.62     29.27 o 
   5   2  10       44.45       38.92     22.83 o 
   6   2  10      104.13       79.99     30.96 o 
   7   2  10        1.28        9.65     18.39 o 
   8   2  10       56.68       45.82     28.20 o 
   9   2  10       13.37       28.35     25.75 o 
  10   2  10       78.85       82.45     35.71 o 
 -15   3  10       11.86       46.89     31.26 o 
 -14   3  10      112.95       89.80     40.61 o 
 -13   3  10       20.23       45.51     28.35 o 
 -12   3  10       23.98       62.52     29.58 o 
 -11   3  10      975.88      903.38     77.69 o 
 -10   3  10        2.43        5.21     14.71 o 
  -9   3  10        0.06        6.13     13.79 o 
  -8   3  10      794.91      796.87     62.52 o 
  -7   3  10     2348.69     2430.57     93.71 o 
  -6   3  10      597.26      595.42     30.76 o 
  -5   3  10      641.40      613.90     44.29 o 
  -4   3  10       33.58       30.39      8.42 o 
  -3   3  10       81.20      129.71     19.00 o 
  -2   3  10       17.17       14.75      8.77 o 
  -1   3  10      764.74      762.87     38.09 o 
   0   3  10       40.77       43.68     13.15 o 
   1   3  10      256.49      237.09     23.96 o 
   2   3  10        9.96       17.84     10.48 o 
   3   3  10      160.92      159.53     38.00 o 
   4   3  10        5.76        7.05     14.71 o 
   5   3  10        7.96       15.02     19.77 o 
   6   3  10        6.89       -2.76     15.78 o 
   7   3  10       99.91      112.79     39.08 o 
   8   3  10       46.49       79.07     32.79 o 
   9   3  10       24.40       47.20     31.72 o 
 -15   4  10        5.89       33.56     30.80 o 
 -14   4  10       20.86       39.54     28.66 o 
 -13   4  10      145.96      170.87     46.74 o 
 -12   4  10      452.14      404.56     65.74 o 
 -11   4  10      497.97      501.88     59.31 o 
 -10   4  10      135.00      116.31     33.71 o 
  -9   4  10     1119.53     1131.25     76.62 o 
  -8   4  10       65.98       66.35     23.60 o 
  -7   4  10       27.39       42.76     19.46 o 
  -6   4  10      166.13      214.90     20.72 o 
  -5   4  10        0.46        1.93      5.22 o 
  -4   4  10     1432.71     1471.99     75.65 o 
  -3   4  10      323.59      337.20     19.12 o 
  -2   4  10        8.97       24.42     10.45 o 
  -1   4  10      439.83      406.45     29.57 o 
   0   4  10        6.62       14.44     10.10 o 
   1   4  10       69.01       52.84     15.46 o 
   2   4  10      909.35      976.23     48.00 o 
   3   4  10      378.15      335.76     53.94 o 
   4   4  10      109.96       57.62     26.97 o 
   5   4  10       34.72       53.94     26.20 o 
   6   4  10       25.10       17.47     18.70 o 
   7   4  10       27.77       27.89     23.45 o 
   8   4  10        0.24        3.52     20.08 o 
   9   4  10        8.14        7.36     24.37 o 
 -15   5  10       26.24       20.99     28.81 o 
 -14   5  10      132.50      165.20     48.88 o 
 -13   5  10      212.83      196.46     49.34 o 
 -12   5  10      410.73      401.81     65.90 o 
 -11   5  10      464.85      484.71     58.23 o 
 -10   5  10     1499.70     1529.84     93.94 o 
  -9   5  10       56.69       63.90     23.29 o 
  -8   5  10       73.38       74.63     24.37 o 
  -7   5  10      221.95      288.10     35.25 o 
  -6   5  10      768.42      768.39     55.27 o 
  -5   5  10      574.00      516.10     38.77 o 
  -4   5  10       30.46       23.40      9.20 o 
  -3   5  10      198.72      207.37     15.89 o 
  -2   5  10      347.85      369.54     28.93 o 
  -1   5  10      221.98      213.05     29.12 o 
   0   5  10      383.34      381.94     30.63 o 
   1   5  10        1.10        3.44      8.37 o 
   2   5  10       19.14       20.82     13.11 o 
   3   5  10       55.24       56.70     26.51 o 
   4   5  10      212.95      283.66     53.64 o 
   5   5  10      162.44      132.56     39.38 o 
   6   5  10        8.10       17.78     21.45 o 
   7   5  10        3.58        1.69     16.55 o 
   8   5  10       18.32       30.96     25.59 o 
   9   5  10       30.00       54.55     32.03 o 
 -15   6  10       73.32      113.86     45.82 o 
 -14   6  10      303.56      318.75     66.81 o 
 -13   6  10       80.29      129.03     43.67 o 
 -12   6  10        3.37        2.15     20.53 o 
 -11   6  10      237.77      234.16     48.27 o 
 -10   6  10       35.00       86.89     29.58 o 
  -9   6  10       94.33      105.59     30.65 o 
  -8   6  10       45.42       46.19     16.32 o 
  -7   6  10      364.39      336.28     29.95 o 
  -6   6  10      589.10      578.57     31.04 o 
  -5   6  10        0.60        3.87      5.45 o 
  -4   6  10      820.22      856.32     73.02 o 
  -3   6  10     1976.69     1980.62     66.14 o 
  -2   6  10      949.88      889.06     45.66 o 
  -1   6  10      517.55      455.43     33.97 o 
   0   6  10        0.01        6.95      9.27 o 
   1   6  10      815.51      859.18     48.58 o 
   2   6  10     1533.67     1355.31     62.09 o 
   3   6  10     1472.81     1296.91     94.70 o 
   4   6  10      115.77      122.14     37.70 o 
   5   6  10       12.08      -11.34     13.18 o 
   6   6  10      147.51      192.32     48.12 o 
   7   6  10      110.20      101.91     39.84 o 
   8   6  10       38.78       59.61     34.33 o 
 -15   7  10      103.04      166.27     53.33 o 
 -14   7  10      163.52      174.39     51.18 o 
 -13   7  10      143.36      138.69     43.52 o 
 -12   7  10     1097.85     1166.80     92.71 o 
 -11   7  10      261.95      317.37     55.78 o 
 -10   7  10       23.86       22.83     21.76 o 
  -9   7  10      239.22      286.58     34.86 o 
  -8   7  10       25.59       33.72     13.69 o 
  -7   7  10      124.82      117.54     20.71 o 
  -6   7  10      267.03      277.41     19.77 o 
  -5   7  10      414.67      394.75     29.95 o 
  -4   7  10     3459.89     3543.32    268.41 o 
  -3   7  10       97.56      136.03     29.12 o 
  -2   7  10       52.69       72.12     17.53 o 
  -1   7  10        8.12        7.28      9.47 o 
   0   7  10        4.41       10.54     10.18 o 
   1   7  10     1228.43     1044.18     55.87 o 
   2   7  10      837.32      758.42     49.58 o 
   3   7  10      311.14      300.21     57.93 o 
   4   7  10      249.85      299.59     59.92 o 
   5   7  10        0.06       -3.98     13.79 o 
   6   7  10       42.95       50.26     32.03 o 
   7   7  10        1.97        0.46     20.53 o 
 -15   8  10        0.01       48.12     37.09 o 
 -14   8  10       73.69      131.02     45.82 o 
 -13   8  10      123.26      174.09     47.81 o 
 -12   8  10      315.76      260.17     39.75 o 
 -11   8  10     1329.11     1275.00     67.20 o 
 -10   8  10      331.96      309.31     43.60 o 
  -9   8  10      157.39      137.57     25.18 o 
  -8   8  10       69.34       61.42     17.69 o 
  -7   8  10      344.26      358.13     56.70 o 
  -6   8  10        4.36       12.72     19.16 o 
  -5   8  10      176.21      193.45     26.40 o 
  -4   8  10      867.96      909.41     48.15 o 
  -3   8  10       72.86       80.51     19.87 o 
  -2   8  10       22.20       30.77     13.18 o 
  -1   8  10      509.15      461.89     57.54 o 
   0   8  10      331.73      343.88     38.18 o 
   1   8  10        2.04       -0.17     11.19 o 
   2   8  10        0.00       -7.75     10.74 o 
   3   8  10        2.55        8.12     18.24 o 
   4   8  10        1.73        6.74     19.31 o 
   5   8  10      414.19      403.65     72.18 o 
   6   8  10        0.72        5.98     22.22 o 
   7   8  10        0.03      -12.11     16.09 o 
 -15   9  10       71.69       90.15     30.43 o 
 -14   9  10        1.08        7.71     17.44 o 
 -13   9  10      459.66      552.15     53.14 o 
 -12   9  10        5.13       12.73     16.12 o 
 -11   9  10      251.28      267.73     38.31 o 
 -10   9  10     1035.21     1032.30     58.28 o 
  -9   9  10       16.02       23.75     21.15 o 
  -8   9  10      122.54      135.77     38.62 o 
  -7   9  10      108.85       78.77     31.57 o 
  -6   9  10        2.23       10.42     17.47 o 
  -5   9  10      106.82      111.51     22.05 o 
  -4   9  10      396.75      371.17     37.62 o 
  -3   9  10      820.10      745.09     77.62 o 
  -2   9  10      373.66      395.17     37.74 o 
  -1   9  10      201.69      184.46     29.61 o 
   0   9  10       19.28       16.25     17.32 o 
   1   9  10       67.80       52.47     19.61 o 
   2   9  10       30.63       51.69     20.24 o 
   3   9  10      618.64      565.78     78.61 o 
   4   9  10        1.70        0.61     22.99 o 
   5   9  10       83.08       99.92     42.91 o 
   6   9  10       14.82       -3.06     23.91 o 
 -14  10  10       14.11       30.38     20.73 o 
 -13  10  10      110.80       56.52     34.48 o 
 -12  10  10       60.65       87.75     24.56 o 
 -11  10  10      193.00      157.54     44.59 o 
 -10  10  10      492.21      439.35     70.34 o 
  -9  10  10      324.22      307.87     60.23 o 
  -8  10  10       63.72       61.76     28.66 o 
  -7  10  10      719.29      616.66     66.66 o 
  -6  10  10       59.62       80.91     32.33 o 
  -5  10  10       31.92       35.43     15.76 o 
  -4  10  10      204.22      204.59     30.89 o 
  -3  10  10      430.32      387.83     37.72 o 
  -2  10  10      123.06      120.01     25.20 o
[truncated: 210,402 more chars]
